# Supplementary material for: 6-Benzyl­sulfanyl-9H-purine
Source: Acta Crystallogr Sect E Struct Rep Online. 2009 Nov 4;65(Pt 12):o2994. doi: 10.1107/S1600536809045140 (PMC2971978; doi:10.1107/S1600536809045140)
Supplement: Supplementary file 2 [file e-65-o2994-Isup2.hkl]

#
# h,k,l, Fc-squared, Fo-squared, sigma(Fo-squared) and status flag
#
data_I
_shelx_title ' F1PU_0m in P2(1)2(1)2(1)'
_shelx_refln_list_code          4
_shelx_F_calc_maximum      173.01
_exptl_crystal_F_000       504.00
_reflns_d_resolution_high  0.7502
 
loop_
 _symmetry_equiv_pos_as_xyz
 'x, y, z'
 '-x+1/2, -y, z+1/2'
 '-x, y+1/2, -z+1/2'
 'x+1/2, -y+1/2, -z'
 
_cell_length_a     5.5717
_cell_length_b     9.4733
_cell_length_c    22.4656
_cell_angle_alpha  90.000
_cell_angle_beta   90.000
_cell_angle_gamma  90.000
 
_shelx_F_squared_multiplier     1.000
 
loop_
 _refln_index_h
 _refln_index_k
 _refln_index_l
 _refln_F_squared_calc
 _refln_F_squared_meas
 _refln_F_squared_sigma
 _refln_observed_status
   2   0   0     3830.00     3678.60     72.36 o
   4   0   0      533.25      537.83     20.39 o
   6   0   0       16.96       23.42      6.60 o
   1   1   0     4067.83     3985.68     50.32 o
   2   1   0      287.27      297.59      6.34 o
   3   1   0      104.86      113.07      5.18 o
   4   1   0       52.05       46.66      4.22 o
   5   1   0        8.40        5.98      5.44 o
   6   1   0       11.70        7.35      5.35 o
   7   1   0        0.96        0.31      4.36 o
   0   2   0       51.76       60.40      2.83 o
   1   2   0       65.85       71.54      1.91 o
   2   2   0       49.42       46.02      2.10 o
   3   2   0      768.10      794.18     28.31 o
   4   2   0       68.43       66.98      4.72 o
   5   2   0      253.94      259.46     10.27 o
   6   2   0        0.38        0.50      3.47 o
   7   2   0        0.70       -3.73      3.73 o
   1   3   0       55.93       48.27      1.95 o
   2   3   0       30.53       28.48      1.81 o
   3   3   0        8.41        9.30      2.05 o
   4   3   0       68.07       70.05      4.01 o
   5   3   0       27.80       25.86      3.38 o
   6   3   0       24.60       26.15      6.30 o
   7   3   0        0.47       -5.06      9.25 o
   0   4   0      828.43      850.09     17.84 o
   1   4   0     2034.39     2118.39     29.15 o
   2   4   0      342.61      320.54      5.14 o
   3   4   0        4.44       11.89      2.05 o
   4   4   0       91.14       92.93      4.61 o
   5   4   0        0.65        5.15      2.86 o
   6   4   0        2.81       -2.03      3.33 o
   7   4   0        0.00        2.33      5.76 o
   1   5   0       97.76       97.89      3.08 o
   2   5   0      192.08      198.48      4.53 o
   3   5   0      275.91      273.72      5.69 o
   4   5   0        0.40        0.74      2.24 o
   5   5   0       11.08       14.74      3.01 o
   6   5   0        2.92       10.36      5.73 o
   0   6   0        7.16        8.00      1.63 o
   1   6   0      733.61      728.72     17.24 o
   2   6   0      178.30      170.35      9.44 o
   3   6   0      207.86      200.94      6.09 o
   4   6   0      302.98      281.33      8.22 o
   5   6   0       37.38       44.17      4.92 o
   6   6   0        1.66        5.24      4.97 o
   1   7   0      608.31      579.35     12.85 o
   2   7   0      281.04      252.59      6.07 o
   3   7   0        0.06        0.51      3.53 o
   4   7   0        5.08        0.87      2.58 o
   5   7   0      100.41      113.72     11.28 o
   6   7   0        0.02       -1.30      4.88 o
   0   8   0      222.36      198.93      6.66 o
   1   8   0       68.68       62.93      4.01 o
   2   8   0      337.46      290.51     17.36 o
   3   8   0       41.98       52.49      4.07 o
   4   8   0       19.55       28.41      3.98 o
   5   8   0        1.05        3.46      3.57 o
   1   9   0       11.49        8.21      4.90 o
   2   9   0        5.96        5.73      6.24 o
   3   9   0       12.47       14.55      9.13 o
   4   9   0        1.42        3.22      3.48 o
   5   9   0       22.90       23.17      5.73 o
   0  10   0       28.33       29.62      2.96 o
   1  10   0      106.86      119.51     13.36 o
   2  10   0       26.51       41.14      9.18 o
   3  10   0        4.56       11.81      7.91 o
   4  10   0        7.43        5.69      5.83 o
   1  11   0       10.26       10.72      8.27 o
   2  11   0        7.01       -0.48      6.88 o
   3  11   0        4.70        0.45      7.85 o
   0  12   0        2.17       -2.21      8.94 o
   1  12   0       10.15        7.63      3.85 o
   2  12   0       58.21       70.07     13.36 o
   1   0   1      289.81      314.07      5.51 o
   2   0   1      456.80      466.12      7.60 o
   3   0   1       10.26        6.95      2.04 o
   4   0   1      150.68      148.80      7.00 o
   5   0   1        1.55        4.42      2.99 o
   6   0   1        1.33       -2.95      3.19 o
   7   0   1        0.84       -3.48      3.48 o
  -7   1   1        6.82       11.24      4.97 o
  -6   1   1       18.94       24.96      4.97 o
  -5   1   1       94.19       98.61      6.44 o
  -4   1   1      223.22      220.96      9.04 o
  -3   1   1      360.71      379.53     10.38 o
  -2   1   1      365.19      397.37      7.72 o
  -1   1   1     5223.31     5216.83     59.89 o
   0   1   1     1034.27      906.30     24.85 o
   1   1   1     5221.33     5159.04     59.80 o
   2   1   1      349.62      381.83      8.61 o
   3   1   1      350.17      387.41     10.48 o
   4   1   1      223.30      213.79      9.59 o
   5   1   1       92.92       82.61      6.12 o
   6   1   1       19.55       22.91      4.69 o
   7   1   1        6.80        7.04      4.58 o
  -7   2   1        9.85        6.80      4.50 o
  -6   2   1       16.46       24.58     11.47 o
  -5   2   1        8.74        4.89      3.68 o
  -4   2   1      130.07      134.77      5.31 o
  -3   2   1      279.32      272.57      6.80 o
  -2   2   1      278.22      293.55      5.60 o
  -1   2   1     3165.63     3187.47     30.03 o
   0   2   1      659.17      652.30      7.39 o
   1   2   1     3158.25     3175.52     32.32 o
   2   2   1      289.03      308.90      7.45 o
   3   2   1      272.80      270.92      8.91 o
   4   2   1      125.91      137.99      6.94 o
   5   2   1        9.57        8.96      3.64 o
   6   2   1       16.44       28.02      5.01 o
   7   2   1        9.60        3.57      4.97 o
  -7   3   1        0.19        0.46      7.66 o
  -6   3   1      123.04      154.30      9.04 o
  -5   3   1       10.39        7.24      2.57 o
  -4   3   1      115.43      112.29      4.89 o
  -3   3   1      572.61      603.93     11.93 o
  -2   3   1      560.78      602.90      9.63 o
  -1   3   1     1002.84     1028.07     11.40 o
   0   3   1      424.02      437.06      5.90 o
   1   3   1     1020.39      992.78     24.18 o
   2   3   1      548.93      593.31     12.55 o
   3   3   1      584.00      593.71     15.35 o
   4   3   1      114.15      119.61      5.13 o
   5   3   1        9.88        6.47      2.87 o
   6   3   1      121.93      115.52      8.10 o
   7   3   1        0.25        0.05      4.26 o
  -7   4   1        0.74       -1.27      5.79 o
  -6   4   1       12.10       11.41      4.27 o
  -5   4   1       67.39       66.90      6.71 o
  -4   4   1       33.95       35.08      3.22 o
  -3   4   1      100.78      102.98      3.43 o
  -2   4   1       74.10       66.45      2.05 o
  -1   4   1     1188.81     1229.35     20.31 o
   0   4   1       54.10       54.34      1.73 o
   1   4   1     1189.17     1242.51     18.61 o
   2   4   1       72.63       67.00      4.09 o
   3   4   1      103.90      102.92      6.69 o
   4   4   1       34.09       29.47      3.06 o
   5   4   1       67.02       62.46      6.30 o
   6   4   1       12.06       11.19      4.32 o
   7   4   1        0.80       -2.21      5.73 o
  -6   5   1        6.85        5.06      5.33 o
  -5   5   1       31.71       36.07      3.69 o
  -4   5   1       64.87       63.86      3.99 o
  -3   5   1      155.04      152.31      4.06 o
  -2   5   1       89.67       86.53      3.00 o
  -1   5   1      364.31      395.76      7.49 o
   0   5   1      361.06      413.20      7.01 o
   1   5   1      350.98      381.85      7.76 o
   2   5   1       93.12       89.15      3.01 o
   3   5   1      151.25      152.97      4.08 o
   4   5   1       65.85       63.18      4.95 o
   5   5   1       30.51       29.41      4.19 o
   6   5   1        6.71        6.63      5.30 o
  -6   6   1        2.04        6.12      5.48 o
  -5   6   1        1.12        1.20      5.44 o
  -4   6   1       29.43       25.69      3.17 o
  -3   6   1       24.78       24.56      2.93 o
  -2   6   1       85.28       85.41      3.34 o
  -1   6   1      149.38      159.01      4.10 o
   0   6   1      687.79      656.12     10.50 o
   1   6   1      148.17      163.62      4.32 o
   2   6   1       83.41       74.53      4.91 o
   3   6   1       25.24       24.58      2.63 o
   4   6   1       29.61       32.45      3.39 o
   5   6   1        1.16        0.29      3.62 o
   6   6   1        1.92        0.45      4.60 o
  -6   7   1        1.49        6.24      5.45 o
  -5   7   1       13.27       15.55      3.98 o
  -4   7   1       61.57       61.88      4.98 o
  -3   7   1      202.95      190.37      7.39 o
  -2   7   1      254.02      245.28      9.06 o
  -1   7   1      396.25      387.66      9.55 o
   0   7   1       34.83       34.93      1.91 o
   1   7   1      395.78      368.00     10.88 o
   2   7   1      255.61      253.42     13.19 o
   3   7   1      206.74      206.45      7.51 o
   4   7   1       61.58       64.05      6.74 o
   5   7   1       12.92       18.86      4.23 o
   6   7   1        1.49       -4.70      4.70 o
  -5   8   1        8.26        7.79      4.70 o
  -4   8   1       72.97       78.50      5.56 o
  -3   8   1       45.93       41.44      5.32 o
  -2   8   1       42.93       45.11      2.73 o
  -1   8   1        1.77        4.72      4.41 o
   0   8   1      645.64      618.08      9.10 o
   1   8   1        1.42       -1.79      3.99 o
   2   8   1       46.35       45.96      8.18 o
   3   8   1       46.40       41.64      3.59 o
   4   8   1       73.25       65.91      5.23 o
   5   8   1        8.03        9.51      3.91 o
  -5   9   1        9.10       17.02      5.42 o
  -4   9   1       16.55       17.40     14.10 o
  -3   9   1       29.38       26.67      3.12 o
  -2   9   1       16.47       15.90      6.82 o
  -1   9   1       55.97       46.56      6.59 o
   0   9   1       56.88       60.08      2.30 o
   1   9   1       58.46       61.16      9.36 o
   2   9   1       15.25       15.06      7.15 o
   3   9   1       29.81       28.96      6.56 o
   4   9   1       16.56       18.50      3.77 o
   5   9   1        8.81       13.07      4.22 o
  -4  10   1        2.23        3.06      3.01 o
  -3  10   1       37.15       30.75      8.97 o
  -2  10   1       28.53       19.66      8.30 o
  -1  10   1      173.31      186.52     11.57 o
   0  10   1       36.20       34.76      2.22 o
   1  10   1      172.12      156.95     15.00 o
   2  10   1       28.59       25.36      8.51 o
   3  10   1       37.39       35.38      8.85 o
   4  10   1        2.21        4.69      4.79 o
  -3  11   1        3.88        3.27      8.27 o
  -2  11   1       25.09       23.78      9.21 o
  -1  11   1        0.76       -5.24      7.06 o
   0  11   1       30.43       27.42      7.14 o
   1  11   1        0.83       -0.38      5.00 o
   2  11   1       25.16       24.78      9.21 o
   3  11   1        4.16        1.09      7.82 o
  -2  12   1        4.68        4.54      8.63 o
  -1  12   1       53.48       71.04      5.59 o
   0  12   1        0.89        1.36      9.09 o
   1  12   1       54.62       57.42      9.21 o
   2  12   1        4.61        4.36      3.99 o
   1   0   2      564.15      525.40      8.01 o
   2   0   2     1222.51     1168.68     24.45 o
   3   0   2      205.92      203.94      7.00 o
   4   0   2      101.77      115.80      6.19 o
   5   0   2       46.32       47.23      4.89 o
   6   0   2       14.59       18.43      4.43 o
   7   0   2        6.65        7.30      4.48 o
  -7   1   2        5.70        0.27      4.01 o
  -6   1   2       13.47       12.71      4.31 o
  -5   1   2       77.35       79.61      6.07 o
  -4   1   2        5.42        4.71      2.58 o
  -3   1   2      837.61      843.62     18.70 o
  -2   1   2        9.87       10.70      1.54 o
  -1   1   2      127.30      114.58      1.82 o
   0   1   2     2105.45     2086.33     51.22 o
   1   1   2      114.08       99.60      1.90 o
   2   1   2       11.06       12.34      1.97 o
   3   1   2      833.87      827.65     22.55 o
   4   1   2        4.85        4.75      2.61 o
   5   1   2       80.23       89.46     10.51 o
   6   1   2       13.93       13.89      4.29 o
   7   1   2        5.61        8.05      4.55 o
  -7   2   2       19.81       29.67      6.08 o
  -6   2   2       23.36       21.30     10.62 o
  -5   2   2      232.26      247.41      7.70 o
  -4   2   2        0.39       -1.39      1.86 o
  -3   2   2       91.46       89.10      4.45 o
  -2   2   2      282.28      281.60      6.16 o
  -1   2   2     2039.17     2051.83     20.76 o
   0   2   2      609.44      613.15      5.32 o
   1   2   2     2042.24     2056.75     21.20 o
   2   2   2      275.42      283.71      5.47 o
   3   2   2       95.53       92.46      3.95 o
   4   2   2        0.56       -2.09      3.95 o
   5   2   2      232.38      250.20     10.25 o
   6   2   2       23.04       24.02      4.93 o
   7   2   2       20.04       15.20      5.21 o
  -7   3   2        0.07        0.86      4.29 o
  -6   3   2        2.96        2.26      3.58 o
  -5   3   2        6.68        4.37      2.43 o
  -4   3   2      156.40      156.82      5.57 o
  -3   3   2      190.91      174.82      5.38 o
  -2   3   2      648.94      667.54      9.24 o
  -1   3   2      322.67      331.41      5.15 o
   0   3   2      769.51      711.58      9.02 o
   1   3   2      323.28      332.84      4.70 o
   2   3   2      653.46      679.88     15.73 o
   3   3   2      190.00      177.51      5.60 o
   4   3   2      153.38      144.14      6.83 o
   5   3   2        7.37        1.08      5.30 o
   6   3   2        2.74        6.44      5.89 o
   7   3   2        0.07       -3.94      3.94 o
  -7   4   2        0.41       -5.03      5.03 o
  -6   4   2       10.00       20.29      8.33 o
  -5   4   2       18.63       21.29      3.06 o
  -4   4   2       34.91       29.07      2.44 o
  -3   4   2        0.45       -1.56      1.68 o
  -2   4   2      163.47      169.13      3.39 o
  -1   4   2      472.80      496.04      8.27 o
   0   4   2     1688.89     1707.06     24.02 o
   1   4   2      481.09      507.73      6.80 o
   2   4   2      162.94      172.89      4.14 o
   3   4   2        0.70        1.47      1.71 o
   4   4   2       36.04       32.87      3.20 o
   5   4   2       18.12       23.28      3.45 o
   6   4   2        9.34       13.78      6.51 o
   7   4   2        0.37        3.60      5.94 o
  -6   5   2        9.14        7.76      5.48 o
  -5   5   2       16.40       20.67      3.65 o
  -4   5   2      364.89      362.58     12.10 o
  -3   5   2      103.97      102.73      3.44 o
  -2   5   2     1016.58     1026.75     15.83 o
  -1   5   2       73.26       72.68      2.15 o
   0   5   2     2907.63     2883.67     39.87 o
   1   5   2       74.98       77.23      1.77 o
   2   5   2     1039.26     1041.19     15.52 o
   3   5   2      104.74       97.40      4.36 o
   4   5   2      366.89      348.52      9.44 o
   5   5   2       16.86       19.62      8.51 o
   6   5   2        9.32        8.91      5.60 o
  -6   6   2        4.50        8.48      5.45 o
  -5   6   2       23.24       25.18      4.19 o
  -4   6   2      126.12      136.30      5.77 o
  -3   6   2      202.71      198.77      8.41 o
  -2   6   2       52.80       45.20      2.81 o
  -1   6   2       38.26       39.07      1.41 o
   0   6   2      196.46      210.96      5.82 o
   1   6   2       37.49       38.71      2.87 o
   2   6   2       55.49       50.28      3.17 o
   3   6   2      202.63      210.86      6.30 o
   4   6   2      130.17      131.60      8.40 o
   5   6   2       23.02       28.58      4.32 o
   6   6   2        4.64       17.93      5.97 o
  -6   7   2        0.08       -2.15      4.73 o
  -5   7   2       24.90       26.17      5.70 o
  -4   7   2        7.33       12.35      4.44 o
  -3   7   2       56.63       52.25      4.04 o
  -2   7   2      261.94      251.76      5.74 o
  -1   7   2      148.89      143.50      3.03 o
   0   7   2      514.26      496.78      7.53 o
   1   7   2      149.23      154.18      8.69 o
   2   7   2      256.11      240.39      6.25 o
   3   7   2       55.43       51.84      9.82 o
   4   7   2        8.30        8.49      3.01 o
   5   7   2       25.14       26.79      8.35 o
   6   7   2        0.07        1.94      5.09 o
  -5   8   2        9.27       12.91      5.06 o
  -4   8   2       60.03       66.84      5.22 o
  -3   8   2      113.20      111.25      5.57 o
  -2   8   2       21.17       20.10      1.59 o
  -1   8   2      122.47      113.98      8.74 o
   0   8   2       19.32       18.06      1.57 o
   1   8   2      125.53      117.90     11.54 o
   2   8   2       22.49       23.17      7.06 o
   3   8   2      115.55      108.15      5.35 o
   4   8   2       58.29       51.10      8.06 o
   5   8   2        9.46        9.94      3.92 o
  -5   9   2        6.13        1.70      4.73 o
  -4   9   2       57.14       62.10      5.19 o
  -3   9   2       59.60       57.64      4.25 o
  -2   9   2       71.55       53.07      9.57 o
  -1   9   2       61.59       60.79      7.04 o
   0   9   2       85.24       85.38      3.26 o
   1   9   2       65.62       57.95      9.66 o
   2   9   2       73.82       77.19     10.18 o
   3   9   2       62.44       64.68      3.99 o
   4   9   2       57.32       52.17      4.94 o
   5   9   2        6.09        5.65      3.99 o
  -4  10   2       12.20       10.77      3.53 o
  -3  10   2       31.77       26.54      8.30 o
  -2  10   2        2.45        1.39      6.42 o
  -1  10   2       45.97       40.16      7.09 o
   0  10   2       46.16       45.17      3.84 o
   1  10   2       45.98       51.14      6.53 o
   2  10   2        2.37       -5.91      5.91 o
   3  10   2       32.05       24.33      8.18 o
   4  10   2       12.47       14.36      3.38 o
  -3  11   2        9.55        1.03      7.48 o
  -2  11   2       13.28       14.42      9.12 o
  -1  11   2      123.11      130.13     10.68 o
   0  11   2        0.13        1.96      5.03 o
   1  11   2      123.42      132.18      7.30 o
   2  11   2       13.62       12.09      8.69 o
   3  11   2        9.16       12.75      8.60 o
  -2  12   2       11.61       15.75     10.09 o
  -1  12   2       25.40       29.41     11.21 o
   0  12   2        4.67        4.63      8.88 o
   1  12   2       25.71       28.17     11.45 o
   2  12   2       11.56       14.69      5.27 o
   1   0   3     2043.46     2032.30     23.52 o
   2   0   3      122.89      102.97      5.86 o
   3   0   3      172.41      174.19      6.54 o
   4   0   3      405.28      426.18     12.52 o
   5   0   3       45.63       45.20      5.00 o
   6   0   3        8.33       14.89      4.42 o
   7   0   3        1.52        4.69      5.92 o
  -7   1   3        0.71        0.53      3.91 o
  -6   1   3       16.25       17.91      4.60 o
  -5   1   3       22.10       20.37      5.68 o
  -4   1   3      168.15      163.71      7.32 o
  -3   1   3       52.37       42.90      3.63 o
  -2   1   3     1231.45     1270.64     17.98 o
  -1   1   3     2069.26     2078.65     21.00 o
   0   1   3        2.78        2.76      0.46 o
   1   1   3     2062.84     2065.76     22.79 o
   2   1   3     1225.80     1260.18     17.97 o
   3   1   3       54.47       54.42      2.98 o
   4   1   3      165.34      169.77      6.30 o
   5   1   3       22.61       22.30      4.21 o
   6   1   3       16.68       15.39      4.40 o
   7   1   3        0.70        1.77      4.21 o
  -7   2   3        3.25        8.86      4.87 o
  -6   2   3      134.17      147.32      8.84 o
  -5   2   3       69.36       78.83      4.39 o
  -4   2   3      294.37      283.20      7.44 o
  -3   2   3      514.03      522.59     10.64 o
  -2   2   3      110.42      107.75      2.71 o
  -1   2   3      161.59      161.69      3.84 o
   0   2   3       99.73       80.77      1.28 o
   1   2   3      161.52      164.05      2.67 o
   2   2   3      110.05      112.15      3.15 o
   3   2   3      523.35      542.85     16.50 o
   4   2   3      288.44      273.83      9.53 o
   5   2   3       70.21       71.97      5.88 o
   6   2   3      134.96      146.43     23.19 o
   7   2   3        3.25       10.51      4.78 o
  -7   3   3        2.92       -1.31      4.28 o
  -6   3   3        1.15        1.98      3.85 o
  -5   3   3        6.15        4.56      2.32 o
  -4   3   3       64.95       62.85      3.68 o
  -3   3   3      589.57      616.43     10.32 o
  -2   3   3       34.34       34.14      1.65 o
  -1   3   3      124.91      124.14      2.08 o
   0   3   3       29.95       30.92      0.89 o
   1   3   3      131.94      132.87      2.14 o
   2   3   3       30.33       30.11      1.83 o
   3   3   3      598.72      617.76     15.53 o
   4   3   3       63.56       56.25      4.54 o
   5   3   3        5.58        5.18      6.03 o
   6   3   3        1.06        0.11      3.50 o
   7   3   3        3.03        0.46      4.54 o
  -6   4   3        2.71        0.62      3.55 o
  -5   4   3       47.19       48.14      5.89 o
  -4   4   3       50.44       46.81      2.83 o
  -3   4   3      177.05      172.34      4.48 o
  -2   4   3      314.49      346.54      5.15 o
  -1   4   3      595.21      609.39      9.84 o
   0   4   3     1631.53     1696.02     21.03 o
   1   4   3      592.67      614.63     10.87 o
   2   4   3      306.92      324.97      6.39 o
   3   4   3      179.21      178.54      5.60 o
   4   4   3       51.56       50.13      5.38 o
   5   4   3       47.88       51.74      5.53 o
   6   4   3        3.00        1.62      3.57 o
  -6   5   3        1.00        0.48      4.82 o
  -5   5   3       94.05       89.25      8.07 o
  -4   5   3      112.81      109.72      8.37 o
  -3   5   3      426.09      406.21      7.52 o
  -2   5   3       52.14       57.07      2.44 o
  -1   5   3     1329.19     1331.47     16.60 o
   0   5   3      304.55      321.05      5.20 o
   1   5   3     1327.65     1347.03     21.53 o
   2   5   3       52.78       50.65      3.52 o
   3   5   3      418.44      398.63      9.33 o
   4   5   3      111.56      104.30      5.21 o
   5   5   3       92.41       97.58      5.78 o
   6   5   3        0.99        7.79      5.48 o
  -6   6   3        3.15        2.70      5.39 o
  -5   6   3       38.08       43.02      6.57 o
  -4   6   3       67.01       70.36      4.27 o
  -3   6   3      219.19      210.81      8.53 o
  -2   6   3       26.99       25.22      1.85 o
  -1   6   3      132.15      139.21      2.74 o
   0   6   3      173.18      180.95      3.63 o
   1   6   3      129.76      136.53      3.35 o
   2   6   3       28.05       30.07      2.62 o
   3   6   3      212.62      205.60      6.34 o
   4   6   3       67.19       80.13      5.49 o
   5   6   3       36.85       43.76      4.93 o
   6   6   3        3.19        0.33      4.88 o
  -6   7   3        6.88        4.85      5.66 o
  -5   7   3        2.79        6.97      4.42 o
  -4   7   3       35.86       39.82      4.38 o
  -3   7   3      181.07      172.27     11.84 o
  -2   7   3       91.87       92.04      4.73 o
  -1   7   3      326.88      314.57      5.75 o
   0   7   3      231.43      230.84      4.76 o
   1   7   3      329.67      319.61     14.03 o
   2   7   3       93.43       91.50      4.10 o
   3   7   3      181.58      179.15     18.19 o
   4   7   3       35.09       36.06      4.18 o
   5   7   3        3.01        0.94      4.36 o
   6   7   3        7.02        8.18      5.73 o
  -5   8   3        8.22        2.67      4.24 o
  -4   8   3        6.95        4.44      3.08 o
  -3   8   3       39.06       39.03      3.76 o
  -2   8   3      228.85      217.15      4.95 o
  -1   8   3       73.11       71.84      3.86 o
   0   8   3      110.08      102.62      2.96 o
   1   8   3       71.22       62.56      9.18 o
   2   8   3      225.22      215.71      6.44 o
   3   8   3       40.65       39.03      6.10 o
   4   8   3        6.47        6.53      3.06 o
   5   8   3        8.91        5.69      4.86 o
  -5   9   3       14.87       17.54      5.54 o
  -4   9   3       26.93       34.29      6.44 o
  -3   9   3       41.42       46.75      3.92 o
  -2   9   3       10.08        4.71      4.91 o
  -1   9   3      147.60      154.69      9.94 o
   0   9   3       89.23       86.06      4.67 o
   1   9   3      149.46      144.57      7.08 o
   2   9   3        8.60       14.51      7.36 o
   3   9   3       40.18       38.43      8.01 o
   4   9   3       26.09       22.32      4.01 o
   5   9   3       14.75       14.88      7.89 o
  -4  10   3       35.66       38.15      4.66 o
  -3  10   3        6.17        6.29      2.30 o
  -2  10   3       17.35        4.45      6.94 o
  -1  10   3        1.70        3.77      5.17 o
   0  10   3       39.95       44.79      3.92 o
   1  10   3        1.80        0.29      3.16 o
   2  10   3       17.35       15.48      7.88 o
   3  10   3        6.21        5.27      6.57 o
   4  10   3       35.38       43.01      4.32 o
  -3  11   3       12.77       -1.91      8.57 o
  -2  11   3       29.14       29.05      9.66 o
  -1  11   3        3.65       -4.03      5.98 o
   0  11   3      198.28      214.28      7.77 o
   1  11   3        3.73        0.59      4.20 o
   2  11   3       29.41       30.11      4.72 o
   3  11   3       12.61        5.15      8.30 o
  -2  12   3        6.39       -5.09      9.09 o
  -1  12   3        0.97       -3.54      9.94 o
   0  12   3       26.36       18.09      9.88 o
   1  12   3        0.95        2.08     10.69 o
   2  12   3        6.33        5.18      4.35 o
   0   0   4       87.28       75.98      1.94 o
   1   0   4     7182.81     7336.68     82.22 o
   2   0   4      831.66      834.02     19.54 o
   3   0   4      435.59      456.83      9.26 o
   4   0   4      192.81      186.62      5.57 o
   5   0   4       10.70        6.69      3.32 o
   6   0   4        2.48       -0.92      3.14 o
   7   0   4        8.45       17.57      5.03 o
  -7   1   4        9.29       13.91      5.12 o
  -6   1   4       28.06       26.12      4.88 o
  -5   1   4      112.66      139.48      7.63 o
  -4   1   4      155.86      161.70      6.95 o
  -3   1   4      464.14      443.37      9.22 o
  -2   1   4      557.68      594.69      8.47 o
  -1   1   4     4090.54     4271.35     49.65 o
   0   1   4    14983.73    14763.10    130.27 o
   1   1   4     4152.37     4293.89     39.51 o
   2   1   4      568.35      621.96     10.18 o
   3   1   4      469.63      474.95      9.54 o
   4   1   4      159.72      171.05      5.43 o
   5   1   4      110.99      131.33      7.45 o
   6   1   4       28.26       31.79      5.15 o
   7   1   4        9.32        6.03      4.43 o
  -7   2   4       10.25       18.09      5.49 o
  -6   2   4       15.42       17.49      4.60 o
  -5   2   4       52.12       57.10      5.41 o
  -4   2   4       65.68       73.74      3.62 o
  -3   2   4       79.07       83.82      3.45 o
  -2   2   4       50.09       43.48      2.66 o
  -1   2   4      280.25      285.29      4.12 o
   0   2   4     6142.48     6094.64     93.37 o
   1   2   4      273.13      283.64      3.77 o
   2   2   4       51.00       45.12      2.13 o
   3   2   4       83.78       90.92      5.03 o
   4   2   4       64.89       64.20      3.80 o
   5   2   4       53.02       46.26      5.21 o
   6   2   4       16.12       10.80      4.14 o
   7   2   4       10.03       11.94      4.89 o
  -7   3   4       13.59        7.89      4.77 o
  -6   3   4        1.92        1.01      3.64 o
  -5   3   4      147.75      144.80     11.80 o
  -4   3   4       96.07       97.46      3.73 o
  -3   3   4      236.62      247.67      5.45 o
  -2   3   4     1235.77     1267.13     16.80 o
  -1   3   4      413.95      432.71      5.23 o
   0   3   4      254.52      254.39      3.03 o
   1   3   4      421.41      436.37      5.50 o
   2   3   4     1218.02     1291.70     16.82 o
   3   3   4      241.80      243.39      8.03 o
   4   3   4       94.35       97.81      5.74 o
   5   3   4      149.57      155.44      8.15 o
   6   3   4        2.17        0.29      3.36 o
   7   3   4       13.69       17.68      5.34 o
  -6   4   4        9.77        3.90      5.73 o
  -5   4   4       18.19       15.54      3.84 o
  -4   4   4       93.52       89.75      4.48 o
  -3   4   4       44.29       43.21      2.39 o
  -2   4   4      168.56      167.96      3.32 o
  -1   4   4        4.92        4.64      1.03 o
   0   4   4      766.92      829.32      9.48 o
   1   4   4        6.80        8.10      1.10 o
   2   4   4      173.93      169.33      4.23 o
   3   4   4       43.94       40.76      3.76 o
   4   4   4       92.04       86.74      7.66 o
   5   4   4       18.45       20.55      3.46 o
   6   4   4        9.83        9.34      3.43 o
  -6   5   4        1.05       -4.36      4.36 o
  -5   5   4       78.52       82.67      6.29 o
  -4   5   4      157.03      161.51      6.15 o
  -3   5   4      154.69      158.55      4.26 o
  -2   5   4      247.40      267.16      6.12 o
  -1   5   4      117.96      132.58      2.74 o
   0   5   4      107.93      102.88      2.76 o
   1   5   4      120.18      131.67      2.77 o
   2   5   4      255.41      267.44      5.67 o
   3   5   4      149.77      153.89      5.77 o
   4   5   4      160.12      163.54      6.85 o
   5   5   4       78.84       76.14      5.06 o
   6   5   4        1.08        4.33      5.33 o
  -6   6   4        3.81        6.00      5.48 o
  -5   6   4       43.40       46.65      6.85 o
  -4   6   4       27.40       33.13      4.45 o
  -3   6   4      363.88      340.44      9.38 o
  -2   6   4       11.44       12.43      1.58 o
  -1   6   4      164.04      161.91      3.29 o
   0   6   4      133.05      149.13      6.34 o
   1   6   4      173.84      174.97      3.20 o
   2   6   4       12.34       14.21      1.86 o
   3   6   4      355.95      330.81     14.98 o
   4   6   4       29.00       32.45      4.17 o
   5   6   4       44.92       50.41     13.00 o
   6   6   4        3.87       14.30      5.85 o
  -6   7   4        3.56        7.36      5.63 o
  -5   7   4        8.54        9.54      4.76 o
  -4   7   4        3.29        5.43      3.05 o
  -3   7   4      162.21      152.06      6.82 o
  -2   7   4      715.17      676.90     14.03 o
  -1   7   4      202.99      193.25      4.72 o
   0   7   4       37.53       39.00      1.99 o
   1   7   4      203.47      192.10      5.01 o
   2   7   4      716.01      655.77     15.88 o
   3   7   4      160.28      141.98      6.41 o
   4   7   4        2.91        0.26      2.85 o
   5   7   4        8.77        7.84      3.78 o
   6   7   4        3.44        1.12      5.18 o
  -5   8   4        6.09        4.79      4.15 o
  -4   8   4       20.08       17.33      5.27 o
  -3   8   4       25.23       23.10      3.27 o
  -2   8   4       55.51       55.34      4.00 o
  -1   8   4      365.81      362.19      7.04 o
   0   8   4      172.67      159.13      6.38 o
   1   8   4      362.08      350.20     15.43 o
   2   8   4       57.82       50.09      6.23 o
   3   8   4       24.61       20.97      3.88 o
   4   8   4       19.80       17.41      3.72 o
   5   8   4        6.17        7.37      5.36 o
  -5   9   4        0.64       -1.58      4.21 o
  -4   9   4        7.52       10.02      3.53 o
  -3   9   4        2.15       -0.38      7.91 o
  -2   9   4       37.85       34.53      2.73 o
  -1   9   4       11.85       12.24      2.12 o
   0   9   4        0.81       -1.91      2.40 o
   1   9   4       11.40       15.61      5.36 o
   2   9   4       36.00       32.50      8.63 o
   3   9   4        2.47       -0.86      2.08 o
   4   9   4        7.76        6.43      3.27 o
   5   9   4        0.70       -2.24      8.42 o
  -4  10   4       37.85       49.86      5.10 o
  -3  10   4       12.17       11.66      2.83 o
  -2  10   4       82.50       74.50      8.60 o
  -1  10   4       24.43       15.86      5.83 o
   0  10   4      123.16      125.64      6.17 o
   1  10   4       23.85       23.70      7.62 o
   2  10   4       81.94       80.69      6.36 o
   3  10   4       12.08        7.18      6.85 o
   4  10   4       37.09       40.75      4.35 o
  -3  11   4       15.82       11.94      9.72 o
  -2  11   4        6.90        6.51      9.15 o
  -1  11   4       38.03       13.45      9.60 o
   0  11   4        0.05       -2.88      2.88 o
   1  11   4       38.77       48.05      5.28 o
   2  11   4        6.65        2.47      3.72 o
   3  11   4       16.27       19.35      4.73 o
  -1  12   4       24.52       29.72     11.15 o
   0  12   4       72.21       73.37     13.57 o
   1  12   4       24.71       33.09      5.21 o
   2  12   4       24.21       25.84     11.66 o
   1   0   5    29930.74    29131.04    295.73 o
   2   0   5        4.25        5.74      1.55 o
   3   0   5     1395.51     1422.69     29.29 o
   4   0   5       12.67       14.29      3.11 o
   5   0   5      121.96      129.32      7.46 o
   6   0   5        7.96       11.56      4.27 o
   7   0   5        0.74        0.49      3.93 o
  -7   1   5        2.66        2.12      4.36 o
  -6   1   5        0.10        1.01      3.46 o
  -5   1   5        2.89        3.15      3.09 o
  -4   1   5       71.13       65.29      4.95 o
  -3   1   5       84.08       80.93      7.04 o
  -2   1   5      431.69      454.68      8.94 o
  -1   1   5     1157.03     1185.77     13.45 o
   0   1   5     4035.43     4135.76     36.98 o
   1   1   5     1147.10     1195.76     13.25 o
   2   1   5      428.94      461.26      8.86 o
   3   1   5       85.13       86.55      3.39 o
   4   1   5       72.01       72.94      3.44 o
   5   1   5        2.77        4.71      3.12 o
   6   1   5        0.07       -3.04      3.45 o
   7   1   5        2.39       11.89      5.11 o
  -7   2   5        0.21        0.30      4.15 o
  -6   2   5       42.50       53.19      6.11 o
  -5   2   5       29.64       33.68      5.71 o
  -4   2   5      222.21      237.80      5.58 o
  -3   2   5       55.96       50.90      2.37 o
  -2   2   5      336.19      341.30      5.09 o
  -1   2   5      375.80      347.93      8.30 o
   0   2   5      918.98      964.21      8.90 o
   1   2   5      353.51      343.33      4.19 o
   2   2   5      329.04      335.26      6.08 o
   3   2   5       58.34       56.37      5.00 o
   4   2   5      221.44      242.36      7.95 o
   5   2   5       28.70       31.77      4.58 o
   6   2   5       42.84       55.58     11.30 o
   7   2   5        0.19       -2.82      4.12 o
  -7   3   5        6.80        6.72      4.72 o
  -6   3   5        1.38        1.54      3.53 o
  -5   3   5       42.40       39.16      4.82 o
  -4   3   5      110.63      115.93      4.02 o
  -3   3   5      110.04      107.98      3.55 o
  -2   3   5        3.65        2.21      1.21 o
  -1   3   5      309.10      319.95      5.04 o
   0   3   5      184.62      194.19      2.85 o
   1   3   5      308.56      320.44      4.20 o
   2   3   5        3.22        0.94      1.11 o
   3   3   5      110.12      107.89      7.95 o
   4   3   5      107.69      114.14     15.30 o
   5   3   5       40.73       38.83      6.07 o
   6   3   5        1.15       -0.83      3.53 o
   7   3   5        7.03        2.92      6.82 o
  -6   4   5        3.27       -1.36      3.35 o
  -5   4   5        9.30        7.26      3.37 o
  -4   4   5       11.21       16.28      2.55 o
  -3   4   5      137.96      140.33      4.08 o
  -2   4   5      332.93      315.57      5.45 o
  -1   4   5      888.28      885.48      9.86 o
   0   4   5     2639.89     2748.92     29.45 o
   1   4   5      892.51      896.26     11.69 o
   2   4   5      325.76      304.34      6.28 o
   3   4   5      136.98      138.04      5.15 o
   4   4   5       12.59        9.38      2.80 o
   5   4   5        9.29        6.70      2.98 o
   6   4   5        3.02       -0.04      3.17 o
  -6   5   5       17.62       26.63      7.09 o
  -5   5   5        3.24        3.92      3.39 o
  -4   5   5       96.52      101.89      4.96 o
  -3   5   5        4.84        7.75      1.66 o
  -2   5   5       43.36       40.18      2.15 o
  -1   5   5      258.60      260.09      5.08 o
   0   5   5       96.14      103.18      2.95 o
   1   5   5      259.09      266.02      4.31 o
   2   5   5       43.71       42.36      4.53 o
   3   5   5        4.94        1.86      1.96 o
   4   5   5       95.36      100.63      5.16 o
   5   5   5        3.42        3.97      2.85 o
   6   5   5       18.21       15.81      4.66 o
  -6   6   5        9.24       11.78      5.94 o
  -5   6   5       24.46       19.30      5.39 o
  -4   6   5      124.62      117.90      6.61 o
  -3   6   5       19.54       18.65      2.65 o
  -2   6   5      481.69      475.80      9.47 o
  -1   6   5       25.99       25.11      1.47 o
   0   6   5      286.46      275.54      5.41 o
   1   6   5       25.82       24.40      1.31 o
   2   6   5      474.26      466.05     12.81 o
   3   6   5       19.44       19.00      2.60 o
   4   6   5      125.29      132.84      6.96 o
   5   6   5       24.26       31.45      4.69 o
   6   6   5        9.30       17.18      6.09 o
  -6   7   5       30.83       33.84      7.51 o
  -5   7   5        3.01       -1.97      3.85 o
  -4   7   5       84.76       88.06      5.92 o
  -3   7   5        5.10        1.83      2.62 o
  -2   7   5      213.36      208.18      5.22 o
  -1   7   5       58.98       59.68      2.11 o
   0   7   5       27.77       25.51      1.84 o
   1   7   5       59.15       55.76      2.64 o
   2   7   5      216.87      196.34      6.98 o
   3   7   5        5.30        4.06      6.03 o
   4   7   5       82.83       86.32      7.51 o
   5   7   5        2.92        1.44      3.42 o
   6   7   5       31.03       32.11      7.27 o
  -5   8   5        0.93        4.09      4.24 o
  -4   8   5        0.79       -2.79      2.79 o
  -3   8   5      103.28       91.63      5.47 o
  -2   8   5       28.73       33.82      3.00 o
  -1   8   5      456.78      436.49      8.37 o
   0   8   5       21.53       22.09      1.93 o
   1   8   5      449.88      431.21      9.29 o
   2   8   5       25.39       26.51      5.20 o
   3   8   5      105.52       97.17      5.29 o
   4   8   5        0.81        1.98      3.82 o
   5   8   5        0.82        1.67      3.51 o
  -5   9   5        6.30       10.30      5.06 o
  -4   9   5       13.34       18.21      4.51 o
  -3   9   5        0.79       -0.71      2.56 o
  -2   9   5       72.06       72.98      3.98 o
  -1   9   5       38.35       39.45      3.53 o
   0   9   5       50.03       46.45      4.19 o
   1   9   5       37.75       40.95      4.59 o
   2   9   5       71.16       75.14      6.05 o
   3   9   5        0.97        3.36      2.22 o
   4   9   5       12.98       15.55      8.09 o
   5   9   5        6.05        4.93      4.07 o
  -4  10   5        1.11       -2.51      3.19 o
  -3  10   5       42.85       51.49      4.35 o
  -2  10   5       31.31       30.93      2.71 o
  -1  10   5       13.99       15.56      3.67 o
   0  10   5      116.58      115.60      6.37 o
   1  10   5       14.61       14.93      3.97 o
   2  10   5       31.63       35.43      5.08 o
   3  10   5       42.25       42.74     10.00 o
   4  10   5        1.00        1.89      4.42 o
  -3  11   5        9.20       -3.21      9.06 o
  -1  11   5        2.58        2.79      8.63 o
   0  11   5        0.18        2.57      2.91 o
   1  11   5        2.64        3.42      3.78 o
   2  11   5        3.35        4.64      4.74 o
   3  11   5        8.67       14.20      4.68 o
  -1  12   5       26.05       32.38     11.60 o
   0  12   5       14.84       12.39      9.69 o
   1  12   5       25.67       24.43      8.88 o
   0   0   6     1323.40     1362.69     18.29 o
   1   0   6     2715.51     2886.59     30.48 o
   2   0   6       49.88       45.42      3.72 o
   3   0   6      155.26      129.20      5.94 o
   4   0   6       53.48       42.86      5.85 o
   5   0   6      151.91      143.61     18.39 o
   6   0   6        2.27        0.94      3.68 o
   7   0   6        0.00       -1.81      3.99 o
  -7   1   6        2.12        1.73      4.10 o
  -6   1   6       39.80       42.68      5.72 o
  -5   1   6        9.15        6.72      3.44 o
  -4   1   6       22.98       17.76      2.67 o
  -3   1   6      101.40       94.80      5.05 o
  -2   1   6     1419.51     1451.03     20.39 o
  -1   1   6      477.46      473.17      5.81 o
   0   1   6      549.05      548.46      5.81 o
   1   1   6      497.10      488.42      6.28 o
   2   1   6     1414.91     1415.62     23.24 o
   3   1   6       98.78      103.00      3.53 o
   4   1   6       25.31       28.91      3.78 o
   5   1   6        9.70        7.73      3.47 o
   6   1   6       38.96       41.38      5.86 o
   7   1   6        2.25       -0.94      6.73 o
  -7   2   6        3.69        5.05      4.41 o
  -6   2   6        6.89        1.64      5.83 o
  -5   2   6        6.49        3.17      2.56 o
  -4   2   6       11.07       11.23      2.56 o
  -3   2   6       56.76       60.64      3.33 o
  -2   2   6     1922.36     1957.32     24.01 o
  -1   2   6      329.31      356.47      5.55 o
   0   2   6      766.60      779.74      7.83 o
   1   2   6      329.94      353.99      5.04 o
   2   2   6     1912.87     1919.72     27.48 o
   3   2   6       56.26       56.59      4.66 o
   4   2   6       10.25       15.94      2.29 o
   5   2   6        5.95       -1.65      2.76 o
   6   2   6        6.70        5.65      3.70 o
   7   2   6        3.67        8.71      4.85 o
  -7   3   6       35.28       46.84      6.74 o
  -6   3   6        4.22        1.19      3.67 o
  -5   3   6      103.25      106.54      7.16 o
  -4   3   6       55.22       48.49      2.87 o
  -3   3   6      216.56      206.88      5.08 o
  -2   3   6      316.12      336.38      6.63 o
  -1   3   6     1152.62     1187.55     15.05 o
   0   3   6      743.42      761.92      9.19 o
   1   3   6     1148.08     1185.08     13.69 o
   2   3   6      325.01      330.90      5.82 o
   3   3   6      211.97      200.73     13.07 o
   4   3   6       56.27       60.75      4.66 o
   5   3   6      101.69      122.26      8.50 o
   6   3   6        4.13        4.30      5.70 o
   7   3   6       35.26       25.91      5.96 o
  -6   4   6        4.98       15.24      4.35 o
  -5   4   6        7.22       12.61      3.65 o
  -4   4   6       92.91       83.65      4.27 o
  -3   4   6       72.69       70.69      3.34 o
  -2   4   6      265.04      268.80      6.12 o
  -1   4   6      465.11      484.89      6.33 o
   0   4   6     1449.32     1570.60     17.52 o
   1   4   6      446.32      465.77      6.44 o
   2   4   6      269.82      272.22      8.06 o
   3   4   6       72.02       75.94      8.51 o
   4   4   6       93.09       85.35      6.88 o
   5   4   6        7.62        5.53      4.25 o
   6   4   6        4.78        0.20      5.02 o
  -6   5   6        8.36        9.18      5.94 o
  -5   5   6        2.39        4.34      3.33 o
  -4   5   6       44.97       43.64      3.64 o
  -3   5   6      141.76      149.61      4.38 o
  -2   5   6      356.74      370.08      5.81 o
  -1   5   6       34.18       33.15      1.95 o
   0   5   6       21.61       18.72      1.23 o
   1   5   6       35.63       38.25      1.58 o
   2   5   6      348.93      361.12      7.20 o
   3   5   6      140.19      136.58      5.37 o
   4   5   6       43.83       50.38      3.99 o
   5   5   6        2.18        0.67      2.80 o
   6   5   6        7.98       11.57      4.62 o
  -6   6   6        1.67        2.00      5.30 o
  -5   6   6       22.47       28.99      6.09 o
  -4   6   6       13.37       14.83      3.55 o
  -3   6   6       78.78       74.15      4.08 o
  -2   6   6       53.38       51.35      2.60 o
  -1   6   6      496.90      475.40      7.23 o
   0   6   6      113.76      116.83      3.44 o
   1   6   6      501.60      466.18      6.50 o
   2   6   6       53.48       55.98      2.84 o
   3   6   6       73.75       73.67      4.10 o
   4   6   6       14.07        9.97      3.25 o
   5   6   6       23.03       26.95      6.73 o
   6   6   6        1.65        8.03      4.35 o
  -5   7   6       11.91        8.66      4.73 o
  -4   7   6       78.91       74.67      6.27 o
  -3   7   6      104.87      102.42      8.16 o
  -2   7   6      107.52      109.60      4.24 o
  -1   7   6       65.94       75.36      2.79 o
   0   7   6      680.41      676.55     11.02 o
   1   7   6       66.89       72.94      2.73 o
   2   7   6      112.37      108.74      5.24 o
   3   7   6      106.77      114.93      5.88 o
   4   7   6       79.43       80.48      5.73 o
   5   7   6       11.89       17.74      4.14 o
  -5   8   6       13.15        7.51      4.79 o
  -4   8   6        2.56        2.28      3.21 o
  -3   8   6      116.59      116.59      6.27 o
  -2   8   6       44.93       42.58      4.27 o
  -1   8   6       98.13       97.73      3.93 o
   0   8   6       92.15       89.95      4.04 o
   1   8   6       99.42       93.39      4.20 o
   2   8   6       44.44       41.77      2.88 o
   3   8   6      119.64      103.72      7.69 o
   4   8   6        2.76        2.33      4.24 o
   5   8   6       12.99       17.20      4.42 o
  -4   9   6       11.74        5.07      5.91 o
  -3   9   6       17.40       14.76      3.40 o
  -2   9   6       26.68       27.24      3.07 o
  -1   9   6       31.52       32.07      3.47 o
   0   9   6       93.52       97.39      5.85 o
   1   9   6       29.46       35.75      4.58 o
   2   9   6       27.33       26.61      4.54 o
   3   9   6       16.96       14.82      2.86 o
   4   9   6       11.42       17.70      3.70 o
  -4  10   6        7.31       10.66      4.24 o
  -3  10   6        6.10        9.00      3.36 o
  -2  10   6       89.60       85.01     11.59 o
  -1  10   6       45.84       43.35      3.91 o
   0  10   6      190.83      181.22      9.91 o
   1  10   6       45.13       44.50      5.11 o
   2  10   6       88.45       96.53      7.08 o
   3  10   6        5.67        6.48      3.91 o
   4  10   6        7.25        9.41      3.41 o
  -2  11   6        0.34       -8.57      8.57 o
  -1  11   6       20.46       24.79      6.50 o
   0  11   6        2.24        3.82      5.91 o
   1  11   6       21.23       23.72      4.70 o
   2  11   6        0.25        5.12      4.18 o
   3  11   6       21.76       22.10      5.40 o
  -1  12   6        6.92        4.09      9.36 o
   0  12   6       35.28       25.90     10.66 o
   1  12   6        6.87        3.36      4.45 o
   1   0   7     5880.00     5999.40     61.93 o
   2   0   7      323.18      334.66      7.50 o
   3   0   7       61.16       55.50      3.36 o
   4   0   7        0.32        0.04      1.93 o
   5   0   7       22.54       21.67      4.26 o
   6   0   7       38.89       43.47      4.57 o
   7   0   7        0.68        2.72      4.24 o
  -7   1   7        0.21        4.55      4.37 o
  -6   1   7        6.76        9.70      4.13 o
  -5   1   7       88.12       86.97      9.11 o
  -4   1   7      193.35      188.96      6.53 o
  -3   1   7      107.51      108.96      4.47 o
  -2   1   7      788.63      790.32     12.27 o
  -1   1   7      596.59      650.36      8.94 o
   0   1   7       33.13       32.21      1.23 o
   1   1   7      600.81      653.26      8.93 o
   2   1   7      804.61      793.90     14.23 o
   3   1   7      108.01      110.56      4.50 o
   4   1   7      194.97      197.13     10.72 o
   5   1   7       89.62       85.68      6.31 o
   6   1   7        6.89        9.05      8.69 o
   7   1   7        0.17        1.21      4.33 o
  -7   2   7        4.58        3.40      7.92 o
  -6   2   7       24.90       15.84      4.69 o
  -5   2   7        7.07        5.20      2.69 o
  -4   2   7      252.54      259.48      7.74 o
  -3   2   7       66.54       61.52      6.57 o
  -2   2   7     1062.87     1105.11     16.41 o
  -1   2   7       87.70       85.59      2.28 o
   0   2   7      197.90      202.57      3.42 o
   1   2   7       87.07       80.57      2.92 o
   2   2   7     1072.79     1111.26     16.42 o
   3   2   7       68.96       59.40      3.13 o
   4   2   7      253.78      252.19      6.97 o
   5   2   7        7.50        4.15      4.33 o
   6   2   7       25.46       29.59     10.01 o
   7   2   7        4.56       -0.22      4.54 o
  -6   3   7        3.84        3.30      3.86 o
  -5   3   7       33.28       28.84      4.52 o
  -4   3   7       14.97       15.78      2.68 o
  -3   3   7      210.56      202.51      6.04 o
  -2   3   7      328.32      357.78      6.14 o
  -1   3   7     1076.36     1082.23     14.07 o
   0   3   7     1658.92     1743.82     17.95 o
   1   3   7     1066.28     1074.59     12.73 o
   2   3   7      325.24      363.52      6.23 o
   3   3   7      210.59      221.82      8.56 o
   4   3   7       15.06       16.09      3.30 o
   5   3   7       32.46       32.61      4.65 o
   6   3   7        3.72        6.21      4.01 o
  -6   4   7        2.60        4.98      3.88 o
  -5   4   7        8.07        7.38      3.57 o
  -4   4   7       47.72       50.04      4.63 o
  -3   4   7       22.24       17.09      2.90 o
  -2   4   7       68.93       72.18      2.59 o
  -1   4   7      343.32      319.90      4.82 o
   0   4   7       41.57       51.23      1.98 o
   1   4   7      338.58      312.63      4.92 o
   2   4   7       66.97       62.38      2.61 o
   3   4   7       22.42       21.60      8.35 o
   4   4   7       46.10       38.55      4.18 o
   5   4   7        7.23        5.36      3.33 o
   6   4   7        2.58       -3.04      5.81 o
  -6   5   7        2.66       -0.15      5.15 o
  -5   5   7       51.68       57.60      5.60 o
  -4   5   7       19.98       21.75      5.05 o
  -3   5   7      809.50      797.38     12.99 o
  -2   5   7       80.56       76.39      2.99 o
  -1   5   7      712.50      688.97      9.56 o
   0   5   7      144.38      151.89      3.31 o
   1   5   7      723.07      731.30     10.13 o
   2   5   7       79.01       73.11      2.87 o
   3   5   7      816.62      787.78     15.86 o
   4   5   7       20.62       22.67      3.28 o
   5   5   7       51.54       55.58      5.66 o
   6   5   7        2.82        0.49      4.24 o
  -6   6   7        6.36        7.09      5.60 o
  -5   6   7       16.64       25.11      5.94 o
  -4   6   7       37.58       37.07      4.25 o
  -3   6   7       96.57       91.31      4.09 o
  -2   6   7      216.82      216.58      4.77 o
  -1   6   7       16.37       16.62      1.55 o
   0   6   7      182.95      188.47      4.57 o
   1   6   7       17.09       20.08      1.41 o
   2   6   7      217.70      206.79      5.44 o
   3   6   7       99.95       87.85      4.50 o
   4   6   7       37.02       34.51      4.46 o
   5   6   7       17.48       22.44      4.48 o
   6   6   7        6.35       12.04      6.00 o
  -5   7   7        4.53        3.09      4.63 o
  -4   7   7       26.06       24.80      7.80 o
  -3   7   7        8.85        7.25      2.85 o
  -2   7   7      114.37      109.10      5.73 o
  -1   7   7      553.02      545.85      9.51 o
   0   7   7       58.99       59.61      2.77 o
   1   7   7      556.43      533.03      9.32 o
   2   7   7      113.53      100.63      4.48 o
   3   7   7       10.62       13.10      2.90 o
   4   7   7       25.36       21.04      8.10 o
   5   7   7        4.17        3.35      3.45 o
  -5   8   7       17.55       26.51      6.00 o
  -4   8   7       14.92        5.76      3.91 o
  -3   8   7       18.41       17.24      4.30 o
  -2   8   7       40.93       39.29      4.98 o
  -1   8   7        6.54        5.97      2.89 o
   0   8   7       10.70       11.90      3.30 o
   1   8   7        6.38        4.08      2.67 o
   2   8   7       41.93       46.44      5.61 o
   3   8   7       19.12       17.83      3.10 o
   4   8   7       15.35       15.12      5.50 o
   5   8   7       17.34       26.90      4.82 o
  -4   9   7       21.18       20.72      4.88 o
  -3   9   7       63.83       64.01      5.76 o
  -2   9   7       48.15       55.92      4.47 o
  -1   9   7       55.69       61.89      4.89 o
   0   9   7        3.07        0.23      2.98 o
   1   9   7       57.99       58.73      5.34 o
   2   9   7       50.13       61.97      5.88 o
   3   9   7       63.36       66.79      4.12 o
   4   9   7       21.96       27.14      3.55 o
  -4  10   7       17.51       18.42      4.79 o
  -3  10   7        3.50        6.60      3.30 o
  -2  10   7       24.12       21.84      9.53 o
  -1  10   7        5.03        9.42      2.89 o
   0  10   7       18.64       18.97      3.92 o
   1  10   7        4.75        0.67      3.77 o
   2  10   7       24.07       28.99      5.45 o
   3  10   7        3.29        1.92      2.05 o
   4  10   7       17.78       18.71      3.24 o
  -2  11   7       40.64       51.11     12.57 o
  -1  11   7        5.55       11.07      3.00 o
   0  11   7       63.46       59.46      5.29 o
   1  11   7        5.76       10.39      4.47 o
   2  11   7       41.40       55.94      6.34 o
   3  11   7        0.42       -0.82      4.45 o
  -1  12   7        0.94       -3.73      9.39 o
   0  12   7        0.00       -0.71      7.80 o
   1  12   7        0.87       -1.09      4.12 o
   0   0   8      907.34      889.73     12.91 o
   1   0   8     1017.77      993.68     12.88 o
   2   0   8     1302.79     1297.27     18.94 o
   3   0   8      588.93      582.22     16.95 o
   4   0   8       42.78       44.82      3.60 o
   5   0   8       23.93       24.86      3.55 o
   6   0   8        3.13       -0.95      3.39 o
   7   0   8        0.02       -2.51      4.26 o
  -7   1   8        1.41        2.80      6.13 o
  -6   1   8       18.33       24.59      4.99 o
  -5   1   8       55.38       66.03      4.84 o
  -4   1   8       88.50       73.84      4.41 o
  -3   1   8      151.84      149.13      5.23 o
  -2   1   8      780.63      800.66     12.43 o
  -1   1   8     1125.69     1125.73     14.35 o
   0   1   8        0.01       -0.44      0.90 o
   1   1   8     1132.42     1131.10     14.38 o
   2   1   8      783.62      788.01     12.35 o
   3   1   8      146.84      136.40      5.57 o
   4   1   8       89.73       80.43      4.50 o
   5   1   8       56.87       65.77      5.54 o
   6   1   8       18.48       19.52      3.85 o
   7   1   8        1.39        4.10      4.36 o
  -7   2   8       27.07       29.90      6.21 o
  -6   2   8       22.33       26.36      5.13 o
  -5   2   8      125.45      119.37      9.69 o
  -4   2   8      208.27      186.13      6.63 o
  -3   2   8      518.32      526.83     11.09 o
  -2   2   8      600.00      611.49     10.20 o
  -1   2   8      230.25      240.85      5.20 o
   0   2   8       77.88       80.16      2.23 o
   1   2   8      227.13      233.09      4.72 o
   2   2   8      609.47      620.95     10.21 o
   3   2   8      511.80      508.24     11.24 o
   4   2   8      211.57      186.86      8.18 o
   5   2   8      125.64      123.36      7.55 o
   6   2   8       22.06       23.08      4.18 o
   7   2   8       27.07       27.10     10.30 o
  -6   3   8        0.41        4.12      4.47 o
  -5   3   8        8.49        6.76      3.86 o
  -4   3   8        0.14        0.98      2.26 o
  -3   3   8      104.78      114.92      4.66 o
  -2   3   8      432.69      458.97      7.50 o
  -1   3   8      212.17      239.14      5.74 o
   0   3   8       18.34       20.97      1.25 o
   1   3   8      217.25      244.78      4.19 o
   2   3   8      444.53      467.17      7.44 o
   3   3   8      100.65      108.34      4.68 o
   4   3   8        0.05       -1.78      2.43 o
   5   3   8        8.14        6.40      5.50 o
   6   3   8        0.43        2.06      3.61 o
  -6   4   8       10.54       12.60      5.06 o
  -5   4   8       28.81       26.58      4.50 o
  -4   4   8      139.19      139.71      7.15 o
  -3   4   8       28.57       33.26      3.05 o
  -2   4   8      515.04      538.66      8.47 o
  -1   4   8      234.18      242.26      4.28 o
   0   4   8        9.53        7.01      1.02 o
   1   4   8      228.58      234.34      4.24 o
   2   4   8      511.95      547.87      8.43 o
   3   4   8       27.17       26.03      3.27 o
   4   4   8      141.69      119.54     10.71 o
   5   4   8       30.13       25.11      4.36 o
   6   4   8       10.85        7.86      7.39 o
  -6   5   8       10.75        3.67      5.70 o
  -5   5   8       12.31       11.92      3.82 o
  -4   5   8      117.53      117.77      6.76 o
  -3   5   8      120.43      103.85      5.09 o
  -2   5   8      725.29      711.13     10.36 o
  -1   5   8      332.80      338.96      5.21 o
   0   5   8      859.19      891.73     12.11 o
   1   5   8      334.32      344.10      6.08 o
   2   5   8      731.44      705.07     10.72 o
   3   5   8      119.38      111.51      4.47 o
   4   5   8      112.75      115.13      6.48 o
   5   5   8       12.26       13.74      4.21 o
   6   5   8       10.59       -1.13      4.22 o
  -6   6   8       13.32       10.51      6.15 o
  -5   6   8       29.86       26.90      6.30 o
  -4   6   8        4.12        1.36      3.70 o
  -3   6   8       55.78       51.86      3.80 o
  -2   6   8      300.44      298.56      7.54 o
  -1   6   8       77.44       74.01      2.69 o
   0   6   8        3.83        3.67      1.07 o
   1   6   8       78.16       75.22      2.47 o
   2   6   8      294.89      282.72      5.68 o
   3   6   8       57.32       58.85      3.35 o
   4   6   8        3.55        4.96      3.35 o
   5   6   8       29.52       23.54      6.53 o
   6   6   8       12.63       18.57      5.56 o
  -5   7   8        5.15        5.24      4.57 o
  -4   7   8       86.77       76.49      7.45 o
  -3   7   8       82.32       74.69      5.48 o
  -2   7   8      204.53      205.70     14.42 o
  -1   7   8       71.35       61.71      3.55 o
   0   7   8      354.64      366.46      7.37 o
   1   7   8       73.25       74.89      3.13 o
   2   7   8      204.93      196.60      6.38 o
   3   7   8       81.57       82.24      4.57 o
   4   7   8       87.33       81.12      6.01 o
   5   7   8        5.25        6.17      3.89 o
  -5   8   8        1.96       -1.64      4.54 o
  -4   8   8        9.42       10.45      4.15 o
  -3   8   8       90.08       89.26     12.75 o
  -2   8   8        1.97        2.15      6.53 o
  -1   8   8       78.89       68.97      7.72 o
   0   8   8      157.35      155.40      7.38 o
   1   8   8       77.93       75.41      5.87 o
   2   8   8        1.58        1.46      1.98 o
   3   8   8       88.89       94.77      4.94 o
   4   8   8       10.10       11.24      4.53 o
   5   8   8        2.01        6.17      3.25 o
  -4   9   8       23.64       27.35      5.18 o
  -3   9   8        4.58        6.73      3.70 o
  -2   9   8       96.14       94.56      5.73 o
  -1   9   8       43.52       43.43      4.34 o
   0   9   8       81.86       94.73      6.34 o
   1   9   8       45.06       29.39      7.01 o
   2   9   8       96.48       89.87      4.44 o
   3   9   8        4.12        4.16      2.36 o
   4   9   8       23.05       24.01      3.62 o
  -4  10   8        2.33        2.61      3.88 o
  -3  10   8       34.18       39.78      5.00 o
  -2  10   8        4.63        2.75      2.53 o
  -1  10   8        6.55        4.15      3.02 o
   0  10   8       50.27       53.46      6.85 o
   1  10   8        6.75        3.90      3.89 o
   2  10   8        4.95        9.55      4.38 o
   3  10   8       33.75       39.78      3.71 o
   4  10   8        2.41        3.12      4.26 o
  -2  11   8        7.92       10.98      3.03 o
  -1  11   8       69.64       67.53      5.11 o
   0  11   8       16.56       16.87      4.20 o
   1  11   8       69.95       75.69      6.80 o
   2  11   8        8.03        3.81      4.50 o
   3  11   8        8.73        5.61      5.79 o
  -1  12   8        7.89        1.12      9.12 o
   0  12   8       17.81       32.37      9.35 o
   1  12   8        7.63        3.95      4.58 o
   1   0   9     1033.34     1010.25     14.83 o
   2   0   9      195.31      186.49      4.46 o
   3   0   9      158.69      136.96      6.95 o
   4   0   9       79.27       71.42      4.44 o
   5   0   9       43.74       46.55      4.47 o
   6   0   9        5.41       12.08      4.55 o
   7   0   9        2.84       -0.49      4.23 o
  -7   1   9        9.26       15.08      5.17 o
  -6   1   9        0.77        1.25      3.59 o
  -5   1   9       23.31       33.34      5.00 o
  -4   1   9       88.50       91.74      5.58 o
  -3   1   9      101.62      102.95      4.57 o
  -2   1   9      217.70      226.10      5.09 o
  -1   1   9     2023.95     2143.29     25.93 o
   0   1   9      247.19      255.88      4.71 o
   1   1   9     2036.42     2180.67     34.40 o
   2   1   9      224.81      222.47      4.93 o
   3   1   9      102.21      111.95      4.75 o
   4   1   9       88.40       91.21      6.06 o
   5   1   9       24.56       27.12      3.96 o
   6   1   9        0.71        2.39      3.67 o
   7   1   9        9.18       13.06      5.21 o
  -6   2   9       13.84       19.14      6.38 o
  -5   2   9       67.07       69.03     14.65 o
  -4   2   9      124.96      121.91      5.48 o
  -3   2   9      160.30      152.93      5.58 o
  -2   2   9      127.48      121.50      4.21 o
  -1   2   9      558.01      539.70      7.47 o
   0   2   9        2.42        2.36      1.04 o
   1   2   9      575.61      551.89      8.11 o
   2   2   9      133.73      131.19      3.93 o
   3   2   9      157.94      156.64      5.63 o
   4   2   9      123.99      108.20      5.41 o
   5   2   9       68.56       61.81      4.82 o
   6   2   9       13.80        7.38      4.54 o
  -6   3   9        8.04        8.86      4.24 o
  -5   3   9       42.26       49.81      5.44 o
  -4   3   9      273.05      272.58      9.08 o
  -3   3   9       95.93       99.04      3.84 o
  -2   3   9      291.71      278.65      6.05 o
  -1   3   9      110.51      120.43      2.93 o
   0   3   9        2.51        2.34      1.63 o
   1   3   9      108.56      117.72      3.19 o
   2   3   9      288.71      281.64      6.13 o
   3   3   9       94.25       91.17      6.34 o
   4   3   9      275.65      272.77      8.39 o
   5   3   9       42.67       48.01      7.72 o
   6   3   9        8.11        6.98      3.33 o
  -6   4   9       13.56       10.51      4.45 o
  -5   4   9        7.25        0.30      3.31 o
  -4   4   9        8.60        3.52      3.05 o
  -3   4   9      208.86      194.73      5.32 o
  -2   4   9       51.19       55.85      2.94 o
  -1   4   9       83.64       83.10      3.16 o
   0   4   9      125.36      120.59      3.24 o
   1   4   9       87.97       88.95      3.25 o
   2   4   9       47.34       54.66      3.99 o
   3   4   9      211.49      194.51      5.44 o
   4   4   9        9.43       11.10      5.34 o
   5   4   9        6.73       12.61      3.29 o
   6   4   9       13.90       19.99      4.75 o
  -6   5   9       22.43       20.81      7.12 o
  -5   5   9        7.79        6.27      5.36 o
  -4   5   9        7.38        4.06      3.01 o
  -3   5   9      197.24      182.51      6.49 o
  -2   5   9       23.80       25.04      1.73 o
  -1   5   9      423.01      404.69      6.12 o
   0   5   9      290.18      291.87      5.34 o
   1   5   9      425.66      416.65      6.35 o
   2   5   9       23.64       22.82      1.82 o
   3   5   9      202.49      186.68      5.83 o
   4   5   9        7.23        7.99      2.48 o
   5   5   9        7.89        9.93      4.76 o
   6   5   9       22.37       20.98      6.72 o
  -6   6   9       17.54       27.81      7.27 o
  -5   6   9        2.34        6.97      5.12 o
  -4   6   9       15.00       15.60      5.12 o
  -3   6   9       45.61       40.49      3.62 o
  -2   6   9      119.79      122.88      5.18 o
  -1   6   9       50.83       50.18      3.49 o
   0   6   9       17.10       19.56      1.58 o
   1   6   9       51.89       54.75      2.22 o
   2   6   9      119.58      124.83      4.29 o
   3   6   9       47.27       44.26      3.74 o
   4   6   9       14.57       17.84      3.36 o
   5   6   9        2.70        2.46      3.00 o
   6   6   9       17.93       20.18      4.24 o
  -5   7   9        1.12        1.15      4.51 o
  -4   7   9       28.31       31.20      5.57 o
  -3   7   9       83.18       84.66     13.50 o
  -2   7   9       56.51       50.67      4.88 o
  -1   7   9      154.46      145.35      7.03 o
   0   7   9      120.88      115.29      4.89 o
   1   7   9      150.96      149.83      4.53 o
   2   7   9       55.99       53.66      3.70 o
   3   7   9       84.36       93.55      5.00 o
   4   7   9       28.76       28.55      4.13 o
   5   7   9        1.06        3.71      3.13 o
  -5   8   9       24.80       41.38      7.06 o
  -4   8   9        8.10        6.51      4.24 o
  -3   8   9       12.03        5.95      3.47 o
  -2   8   9      276.11      260.79      9.71 o
  -1   8   9      171.28      162.09      9.65 o
   0   8   9        6.73       10.95      4.76 o
   1   8   9      172.53      163.30      8.51 o
   2   8   9      276.78      259.52      7.75 o
   3   8   9       12.25       12.94      2.91 o
   4   8   9        8.26       12.17      3.34 o
   5   8   9       25.00       27.32      4.17 o
  -4   9   9        3.11       -1.03      3.79 o
  -3   9   9       14.42       11.47      3.75 o
  -2   9   9       19.41       13.83      3.57 o
  -1   9   9       11.48       15.04      5.10 o
   0   9   9        4.84        6.69      3.50 o
   1   9   9       12.62       15.17      4.23 o
   2   9   9       19.86       22.85      2.80 o
   3   9   9       13.81       16.92      2.95 o
   4   9   9        3.03        1.55      3.38 o
  -3  10   9       46.44       48.83      5.70 o
  -2  10   9       43.80       56.19      4.80 o
  -1  10   9      106.12      120.00      9.39 o
   0  10   9        6.98        6.05      3.65 o
   1  10   9      104.52      122.42      7.99 o
   2  10   9       42.94       47.74      6.14 o
   3  10   9       45.52       54.26      4.02 o
  -2  11   9       33.26       40.88      5.32 o
  -1  11   9       15.32       14.85      3.63 o
   0  11   9       38.47       35.09      7.30 o
   1  11   9       15.43        8.79      7.36 o
   2  11   9       33.87       39.46      6.35 o
   0  12   9        0.04        3.50      4.02 o
   0   0  10     1686.72     1596.17     39.99 o
   1   0  10        9.04        8.40      1.93 o
   2   0  10     5205.27     5387.42     80.41 o
   3   0  10       92.54       89.25      5.18 o
   4   0  10       82.90       87.35      4.89 o
   5   0  10       33.23       31.38      3.92 o
   6   0  10       20.57       17.53      4.81 o
  -6   1  10       12.85       11.79      4.55 o
  -5   1  10       32.65       24.86      3.69 o
  -4   1  10        8.15       11.13      2.76 o
  -3   1  10       32.50       34.15      3.11 o
  -2   1  10       56.14       57.37      2.77 o
  -1   1  10      836.97      876.74     13.39 o
   0   1  10      347.77      361.29      5.52 o
   1   1  10      838.31      884.78     13.49 o
   2   1  10       53.22       58.57      3.38 o
   3   1  10       31.69       33.76      3.07 o
   4   1  10        7.84        8.53      2.59 o
   5   1  10       32.82       28.98      3.86 o
   6   1  10       13.12        7.55      4.17 o
  -6   2  10        7.95        3.44      4.77 o
  -5   2  10       42.82       53.59     10.86 o
  -4   2  10       70.61       77.13      5.63 o
  -3   2  10       75.79       78.56      3.33 o
  -2   2  10      390.70      360.94      7.06 o
  -1   2  10      169.90      176.84      3.69 o
   0   2  10      475.72      457.58      6.50 o
   1   2  10      169.30      169.52      4.40 o
   2   2  10      374.80      336.58      6.96 o
   3   2  10       74.54       69.81      4.06 o
   4   2  10       71.94       70.44      4.57 o
   5   2  10       43.33       47.34      4.51 o
   6   2  10        7.73        7.48      3.37 o
  -6   3  10       11.05        9.65      4.59 o
  -5   3  10       21.72       22.31      5.51 o
  -4   3  10       60.88       63.51      4.36 o
  -3   3  10       72.58       75.88      3.44 o
  -2   3  10       63.39       62.03      2.91 o
  -1   3  10      196.96      212.85      4.12 o
   0   3  10       97.08      113.66      2.85 o
   1   3  10      198.04      214.65      4.48 o
   2   3  10       62.85       57.43      2.51 o
   3   3  10       71.91       77.27      4.99 o
   4   3  10       58.97       53.38      4.25 o
   5   3  10       20.57       23.72      5.60 o
   6   3  10       10.79       12.43      3.71 o
  -6   4  10        8.82       10.34      4.55 o
  -5   4  10       16.20       18.28      4.28 o
  -4   4  10       40.56       35.69      4.53 o
  -3   4  10       81.66       79.10      3.57 o
  -2   4  10      452.12      439.50      9.98 o
  -1   4  10      738.02      727.42     10.70 o
   0   4  10       91.62       80.33      2.52 o
   1   4  10      732.02      726.79      9.79 o
   2   4  10      452.54      435.64      8.35 o
   3   4  10       82.44       84.85      4.59 o
   4   4  10       40.65       39.56      4.33 o
   5   4  10       15.68       15.64      3.50 o
   6   4  10        8.72        8.21      4.82 o
  -6   5  10        6.09       -2.33      5.63 o
  -5   5  10       32.56       39.84      7.33 o
  -4   5  10        7.13        5.52      3.16 o
  -3   5  10       28.78       31.98      3.31 o
  -2   5  10       19.10       21.82      1.98 o
  -1   5  10      217.83      215.89      5.78 o
   0   5  10        0.49        0.81      1.24 o
   1   5  10      215.60      211.95      4.37 o
   2   5  10       19.49       17.87      2.39 o
   3   5  10       28.91       26.46      2.80 o
   4   5  10        7.47        6.98      2.51 o
   5   5  10       32.17       33.03      4.38 o
   6   5  10        6.09        8.51      4.74 o
  -6   6  10        3.94       10.09      6.15 o
  -5   6  10       24.35       27.87      6.57 o
  -4   6  10        5.66        9.75      4.67 o
  -3   6  10      155.80      159.17      7.57 o
  -2   6  10      211.66      206.38      6.70 o
  -1   6  10      342.00      340.53      5.48 o
   0   6  10       14.52       15.52      1.62 o
   1   6  10      329.94      331.70      5.74 o
   2   6  10      210.44      191.88      5.58 o
   3   6  10      155.61      159.53      9.13 o
   4   6  10        5.80        7.20      3.03 o
   5   6  10       24.61       27.80      4.27 o
   6   6  10        3.88        5.92      4.32 o
  -5   7  10       19.09       30.81      6.66 o
  -4   7  10        7.42        8.97      4.57 o
  -3   7  10      246.00      240.00      9.72 o
  -2   7  10       37.10       31.87      4.13 o
  -1   7  10       68.98       68.25      5.23 o
   0   7  10       45.05       51.56      4.95 o
   1   7  10       69.69       70.90      6.67 o
   2   7  10       37.58       34.00      3.44 o
   3   7  10      245.82      236.24      7.96 o
   4   7  10        7.25        6.33      2.99 o
   5   7  10       18.63       30.57      4.37 o
  -5   8  10        1.18        0.27      4.67 o
  -4   8  10       12.49        7.00      4.76 o
  -3   8  10        9.81        7.87      3.40 o
  -2   8  10       26.14       33.49      4.32 o
  -1   8  10       35.77       37.35      4.54 o
   0   8  10      275.09      264.09     11.66 o
   1   8  10       31.99       35.61      4.97 o
   2   8  10       26.40       30.45      3.36 o
   3   8  10        8.67        6.63      4.51 o
   4   8  10       13.00       12.49      3.20 o
   5   8  10        1.32        8.12      4.81 o
  -4   9  10        3.63        5.21      4.45 o
  -3   9  10       34.80       39.73      5.89 o
  -2   9  10        5.56        4.31      3.21 o
  -1   9  10        6.16        8.99      6.54 o
   0   9  10      146.56      145.05      8.00 o
   1   9  10        6.29        5.48      6.73 o
   2   9  10        5.24        3.30      2.42 o
   3   9  10       34.02       40.40      5.35 o
   4   9  10        3.85        8.30      3.19 o
  -3  10  10        9.47        9.53     15.39 o
  -2  10  10       42.12       47.53      4.94 o
  -1  10  10       44.22       49.72      6.94 o
   0  10  10       13.27       12.30      4.20 o
   1  10  10       44.92       44.81      6.35 o
   2  10  10       41.74       50.68      6.56 o
   3  10  10        9.54        7.78      5.22 o
  -2  11  10       17.63       22.75      3.87 o
  -1  11  10        1.53        6.08      3.47 o
   0  11  10        0.07        4.75      4.47 o
   1  11  10        1.55        6.47      4.64 o
   2  11  10       17.34       19.72      5.58 o
   1   0  11      103.21       89.81      3.91 o
   2   0  11     1579.59     1511.29     25.44 o
   3   0  11      117.70      116.16      5.52 o
   4   0  11      126.73      116.28      5.62 o
   5   0  11        2.13       -1.91      2.55 o
   6   0  11        2.96        6.77      4.27 o
  -6   1  11        4.36        3.49      4.12 o
  -5   1  11       17.44       19.30      3.78 o
  -4   1  11       56.85       55.22      4.23 o
  -3   1  11      111.95      106.86      7.49 o
  -2   1  11       33.89       34.95      2.79 o
  -1   1  11        3.75        1.00      1.65 o
   0   1  11       46.59       47.39      2.49 o
   1   1  11        4.26        3.72      1.62 o
   2   1  11       31.64       41.87      3.11 o
   3   1  11      113.49      114.85      5.06 o
   4   1  11       58.72       51.48      6.64 o
   5   1  11       17.24       14.67      3.44 o
   6   1  11        4.53        9.98      3.68 o
  -6   2  11        3.75        3.47      4.15 o
  -5   2  11       25.53       18.36      4.26 o
  -4   2  11       13.37       14.52      3.01 o
  -3   2  11       86.77       88.71      3.61 o
  -2   2  11        7.11        5.67      1.62 o
  -1   2  11      860.74      835.37     13.05 o
   0   2  11       53.48       53.25      2.09 o
   1   2  11      844.54      829.27     13.09 o
   2   2  11        5.99        6.11      1.54 o
   3   2  11       84.14       76.99      4.32 o
   4   2  11       14.14       17.45      3.08 o
   5   2  11       25.47       28.18      3.99 o
   6   2  11        3.64        5.73      3.48 o
  -6   3  11       46.13       55.16      6.62 o
  -5   3  11       15.16       19.05      4.41 o
  -4   3  11      128.96      123.47      9.65 o
  -3   3  11       70.74       68.37      3.35 o
  -2   3  11      492.75      484.65      9.08 o
  -1   3  11       62.90       67.12      2.46 o
   0   3  11      165.33      171.19      3.62 o
   1   3  11       64.32       72.83      3.14 o
   2   3  11      491.11      478.07      8.07 o
   3   3  11       70.09       69.65      4.57 o
   4   3  11      127.82      130.26      6.03 o
   5   3  11       15.15       16.79      3.55 o
   6   3  11       46.07       51.78     11.39 o
  -6   4  11        1.42        1.21      5.00 o
  -5   4  11       10.56        7.55      3.60 o
  -4   4  11       14.32       14.25      3.67 o
  -3   4  11      208.53      209.73      6.03 o
  -2   4  11       58.21       60.63      2.70 o
  -1   4  11      379.52      372.95      6.10 o
   0   4  11        6.85        4.85      1.29 o
   1   4  11      383.71      384.14      6.63 o
   2   4  11       57.78       56.79      3.03 o
   3   4  11      211.36      207.85      7.01 o
   4   4  11       14.38       12.89      3.02 o
   5   4  11       10.04       12.17      3.41 o
   6   4  11        1.35        5.40      6.66 o
  -6   5  11       13.15       16.15      6.79 o
  -5   5  11       10.27       13.72      5.85 o
  -4   5  11       28.39       40.51      4.74 o
  -3   5  11       20.15       23.98      3.22 o
  -2   5  11       55.42       56.87      2.66 o
  -1   5  11      279.58      272.04      4.98 o
   0   5  11      107.12      110.75      4.06 o
   1   5  11      277.26      266.44      5.15 o
   2   5  11       54.02       56.95      2.91 o
   3   5  11       18.81       17.86      3.52 o
   4   5  11       27.13       25.28      3.86 o
   5   5  11        9.85        5.74      3.58 o
   6   5  11       13.04       13.10      9.19 o
  -5   6  11        1.61        6.03      4.88 o
  -4   6  11       20.20       17.99      5.36 o
  -3   6  11        6.04        4.35      3.37 o
  -2   6  11      267.57      255.80      7.85 o
  -1   6  11       56.86       54.43      3.62 o
   0   6  11      146.58      134.21      3.78 o
   1   6  11       56.46       56.19      3.19 o
   2   6  11      260.23      250.98      6.63 o
   3   6  11        6.29       10.57      2.88 o
   4   6  11       20.07       23.13      4.39 o
   5   6  11        1.45       -2.27      3.04 o
  -5   7  11       14.21       20.21      6.12 o
  -4   7  11       41.15       39.99      6.66 o
  -3   7  11       24.79       27.42      4.49 o
  -2   7  11       13.50       14.44      3.66 o
  -1   7  11       86.97       88.57      6.04 o
   0   7  11       16.41       17.46      3.95 o
   1   7  11       88.16      100.62      4.85 o
   2   7  11       14.19       16.72      2.96 o
   3   7  11       24.98       30.53      6.55 o
   4   7  11       40.98       40.80      4.32 o
   5   7  11       14.65       13.01      4.12 o
  -5   8  11        1.45        8.15      5.39 o
  -4   8  11       20.34       21.84      5.51 o
  -3   8  11        5.49        3.87      3.37 o
  -2   8  11      109.08      104.06      6.57 o
  -1   8  11        6.70        5.02      3.38 o
   0   8  11       35.15       33.60      4.75 o
   1   8  11        6.73        7.40      4.10 o
   2   8  11      110.72      101.29      5.27 o
   3   8  11        5.92        4.57      6.24 o
   4   8  11       21.29       17.44      4.02 o
   5   8  11        1.54        0.46      3.38 o
  -4   9  11        2.28        5.36      4.30 o
  -3   9  11       12.20       11.97      4.08 o
  -2   9  11       29.77       27.06      4.46 o
  -1   9  11       53.60       57.68      6.65 o
   0   9  11        8.67        4.77      3.65 o
   1   9  11       53.57       50.27      5.82 o
   2   9  11       29.60       32.77      6.51 o
   3   9  11       12.58       12.32      4.95 o
   4   9  11        2.39        6.05      3.14 o
  -3  10  11       29.01       34.63      8.54 o
  -2  10  11        6.76        5.17      4.83 o
  -1  10  11       69.67       83.99      7.91 o
   0  10  11       30.14       28.73      5.85 o
   1  10  11       69.15       75.83      7.22 o
   2  10  11        6.43       14.52      6.41 o
   3  10  11       28.44       35.64      3.92 o
  -2  11  11       12.68       19.28      3.89 o
  -1  11  11        2.50        4.89      3.69 o
   0  11  11       14.43       19.31      4.78 o
   1  11  11        2.57        3.91      4.54 o
   2  11  11       12.43       12.27      5.98 o
   0   0  12     1431.25     1492.33     34.85 o
   1   0  12       75.14       74.19      3.69 o
   2   0  12      588.46      567.72     13.47 o
   3   0  12        4.00        0.44      2.09 o
   4   0  12       46.59       57.31      9.30 o
   5   0  12       30.16       35.15      4.89 o
   6   0  12       21.54       24.16      5.80 o
  -6   1  12        0.26        0.38      3.91 o
  -5   1  12       34.78       32.88      4.19 o
  -4   1  12       87.67       89.99      5.12 o
  -3   1  12      325.37      316.89      8.62 o
  -2   1  12      349.00      357.35      7.38 o
  -1   1  12      322.45      303.59      7.53 o
   0   1  12      443.15      460.22      8.46 o
   1   1  12      324.52      313.99      7.71 o
   2   1  12      347.04      355.82      8.77 o
   3   1  12      332.33      309.93      8.63 o
   4   1  12       90.14       95.31      5.35 o
   5   1  12       34.29       37.32      4.32 o
   6   1  12        0.23       -1.17      3.23 o
  -6   2  12        9.64       10.54      6.39 o
  -5   2  12       12.12       11.22      8.25 o
  -4   2  12       18.69       17.72      3.24 o
  -3   2  12      351.18      341.46      7.44 o
  -2   2  12      202.62      205.10      6.15 o
  -1   2  12      598.94      600.52     12.05 o
   0   2  12       43.86       40.43      2.30 o
   1   2  12      601.67      616.10     10.51 o
   2   2  12      207.24      213.65      5.45 o
   3   2  12      352.51      330.88      9.13 o
   4   2  12       19.04       17.20      3.16 o
   5   2  12       12.63       18.32      3.62 o
   6   2  12        9.99        8.74      3.70 o
  -6   3  12        7.20       10.58      4.57 o
  -5   3  12        8.53       16.67      4.25 o
  -4   3  12       41.36       34.15      4.61 o
  -3   3  12       46.96       45.35      2.95 o
  -2   3  12      446.74      434.95      7.71 o
  -1   3  12      750.16      732.74     10.95 o
   0   3  12      555.27      572.31      8.04 o
   1   3  12      745.90      728.26     12.04 o
   2   3  12      446.52      442.84      8.78 o
   3   3  12       46.46       39.79      3.55 o
   4   3  12       40.62       41.51      4.02 o
   5   3  12        7.94        6.84      3.12 o
   6   3  12        7.15        4.13      3.50 o
  -6   4  12       11.64       11.69      6.79 o
  -5   4  12        2.98       -1.05      3.45 o
  -4   4  12        5.77        7.08      3.18 o
  -3   4  12       54.22       58.29      3.45 o
  -2   4  12       42.49       44.87      2.52 o
  -1   4  12      156.21      167.48      3.92 o
   0   4  12      281.83      269.03      5.06 o
   1   4  12      152.85      168.19      4.69 o
   2   4  12       40.84       38.86      2.77 o
   3   4  12       52.86       57.32      4.08 o
   4   4  12        5.22        7.68      2.77 o
   5   4  12        2.76        2.01      2.98 o
   6   4  12       11.62        6.73      5.59 o
  -6   5  12        9.79        5.66      6.21 o
  -5   5  12       31.52       28.96      6.97 o
  -4   5  12      102.07      106.55      6.87 o
  -3   5  12        2.67        3.47      2.51 o
  -2   5  12      669.54      647.22     11.51 o
  -1   5  12       51.88       55.33      3.11 o
   0   5  12       17.24       13.45      2.43 o
   1   5  12       50.75       52.53      2.59 o
   2   5  12      672.28      633.54     12.02 o
   3   5  12        2.31        3.48      2.34 o
   4   5  12      102.64       98.56     14.47 o
   5   5  12       31.98       26.51      9.90 o
   6   5  12        9.63        3.17      7.70 o
  -5   6  12        5.84        7.85      5.18 o
  -4   6  12       25.56       25.48      6.09 o
  -3   6  12       46.81       43.09      5.13 o
  -2   6  12       38.77       45.67      3.85 o
  -1   6  12      261.45      276.48      7.97 o
   0   6  12        2.06        1.07      1.96 o
   1   6  12      263.74      273.35      8.14 o
   2   6  12       40.42       33.44      3.59 o
   3   6  12       46.11       45.05      4.61 o
   4   6  12       25.13       30.20      4.56 o
   5   6  12        5.82        3.44      3.65 o
  -5   7  12        4.76        7.60      5.45 o
  -4   7  12        2.76        0.24      4.42 o
  -3   7  12       45.77       57.56     17.56 o
  -2   7  12       57.21       55.09      5.29 o
  -1   7  12       62.78       59.83      5.34 o
   0   7  12      628.64      641.59     22.75 o
   1   7  12       61.79       53.94      5.46 o
   2   7  12       59.43       64.37      4.43 o
   3   7  12       45.87       40.87      4.06 o
   4   7  12        2.52        7.09      3.19 o
   5   7  12        4.56        5.39      3.54 o
  -4   8  12       14.37       21.39      5.63 o
  -3   8  12        7.11        4.67     11.84 o
  -2   8  12       32.47       28.25      5.68 o
  -1   8  12       24.48       20.17      4.35 o
   0   8  12        1.28       -2.23      3.42 o
   1   8  12       23.87       24.81      7.89 o
   2   8  12       31.97       34.68      3.72 o
   3   8  12        7.52       10.20      3.10 o
   4   8  12       14.99       22.59      4.55 o
  -4   9  12        5.14        0.82      4.67 o
  -3   9  12       36.45       39.46      5.10 o
  -2   9  12       20.23       23.50      5.60 o
  -1   9  12        3.80        9.04      4.39 o
   0   9  12       26.02       28.39      5.92 o
   1   9  12        4.60       10.02      4.28 o
   2   9  12       19.80       22.32      3.34 o
   3   9  12       36.83       44.13      4.30 o
   4   9  12        5.22        2.84      3.11 o
  -3  10  12       12.82       12.25      9.59 o
  -2  10  12        5.22        5.30      3.88 o
  -1  10  12       12.64       18.87      5.39 o
   0  10  12        0.03        4.20      4.01 o
   1  10  12       12.18       17.32      5.16 o
   2  10  12        4.98        4.52      4.64 o
   3  10  12       13.01       17.75      3.41 o
  -2  11  12        1.90       -0.24     10.38 o
  -1  11  12       16.51       17.75      4.54 o
   0  11  12        1.01       -1.52      5.60 o
   1  11  12       16.43       13.84      5.47 o
   2  11  12        1.88        8.94     12.54 o
   1   0  13      251.95      254.44      7.03 o
   2   0  13      371.41      355.68      9.04 o
   3   0  13      132.64      121.05      5.44 o
   4   0  13       72.35       78.62      5.08 o
   5   0  13        1.28       -0.69      2.81 o
   6   0  13       12.70       10.77     10.80 o
  -6   1  13        1.28       -3.57      3.57 o
  -5   1  13       12.03       12.70      4.27 o
  -4   1  13       59.95       64.74      4.76 o
  -3   1  13      144.29      141.54      4.66 o
  -2   1  13      114.17      106.48      4.09 o
  -1   1  13      177.26      176.21      5.69 o
   0   1  13      690.19      710.94     11.87 o
   1   1  13      178.87      175.90      7.16 o
   2   1  13      121.18      111.20      5.05 o
   3   1  13      145.51      141.92      5.89 o
   4   1  13       60.36       54.78      4.49 o
   5   1  13       12.04        9.89      3.32 o
   6   1  13        1.31        2.12      4.14 o
  -6   2  13       25.10       24.67      5.49 o
  -5   2  13        6.82        6.78      3.84 o
  -4   2  13      168.61      159.44      6.78 o
  -3   2  13      118.27      106.90      4.82 o
  -2   2  13      318.06      328.14      8.36 o
  -1   2  13       30.74       35.55      2.92 o
   0   2  13       14.25       18.28      2.02 o
   1   2  13       32.25       35.93      2.97 o
   2   2  13      313.18      312.09      8.39 o
   3   2  13      119.44      107.13      5.25 o
   4   2  13      169.27      177.37      7.19 o
   5   2  13        7.07        4.77      4.11 o
   6   2  13       24.51       28.70      4.66 o
  -6   3  13        3.66        3.47      4.13 o
  -5   3  13       15.68       16.29      4.40 o
  -4   3  13       42.26       38.65      4.86 o
  -3   3  13       38.89       40.17      2.96 o
  -2   3  13        6.30        9.74      2.04 o
  -1   3  13      221.78      224.58      8.20 o
   0   3  13       27.48       25.85      2.29 o
   1   3  13      226.36      228.28      5.83 o
   2   3  13        6.10        5.32      1.96 o
   3   3  13       37.92       29.30      3.33 o
   4   3  13       40.42       38.73      4.10 o
   5   3  13       16.01       15.26      3.70 o
   6   3  13        3.76        4.61      3.41 o
  -6   4  13        5.13       -2.45      5.30 o
  -5   4  13       46.88       50.32      6.62 o
  -4   4  13       26.88       19.45      3.96 o
  -3   4  13      117.49      115.33      5.50 o
  -2   4  13      212.73      209.54      5.10 o
  -1   4  13       10.44       13.71      1.71 o
   0   4  13       19.74       23.22      1.84 o
   1   4  13        9.91       12.70      2.10 o
   2   4  13      214.48      199.35      8.57 o
   3   4  13      116.74      113.94      5.56 o
   4   4  13       27.20       22.90      3.58 o
   5   4  13       48.04       47.74      5.75 o
   6   4  13        5.23       -0.88      4.00 o
  -6   5  13        3.28        7.69      6.39 o
  -5   5  13        8.30        8.42      5.33 o
  -4   5  13        4.04        5.69      3.21 o
  -3   5  13      158.34      150.30      6.22 o
  -2   5  13      230.47      233.62      7.58 o
  -1   5  13      360.13      346.91      7.01 o
   0   5  13      140.27      145.52      4.21 o
   1   5  13      368.18      364.24      7.16 o
   2   5  13      230.14      226.99      6.68 o
   3   5  13      156.17      141.48      6.34 o
   4   5  13        4.21        3.47      3.36 o
   5   5  13        7.82        4.84      5.71 o
   6   5  13        3.30       -6.46      6.46 o
  -5   6  13        6.92        9.91      5.79 o
  -4   6  13       11.82       13.60      5.33 o
  -3   6  13        6.62       14.52      3.87 o
  -2   6  13       50.27       48.91      5.01 o
  -1   6  13       17.24       21.59      3.12 o
   0   6  13        5.44       12.09      4.85 o
   1   6  13       16.83       13.90      3.01 o
   2   6  13       50.40       48.08      4.20 o
   3   6  13        5.83        5.05      3.00 o
   4   6  13       11.85        7.32      3.47 o
   5   6  13        6.78       -3.37      3.37 o
  -5   7  13       15.03       15.03      6.27 o
  -4   7  13       11.88       17.30      5.66 o
  -3   7  13       61.61       62.88      9.68 o
  -2   7  13        7.29        5.08      3.63 o
  -1   7  13      211.63      203.05     14.59 o
   0   7  13       41.71       43.52      5.39 o
   1   7  13      214.31      216.23     12.99 o
   2   7  13        6.88        8.14      2.86 o
   3   7  13       61.91       71.73      5.94 o
   4   7  13       11.78        8.89      3.27 o
   5   7  13       15.06       16.31      4.12 o
  -4   8  13       22.71       20.11      6.06 o
  -3   8  13        0.60        3.18      5.23 o
  -2   8  13       35.44       45.76      8.12 o
  -1   8  13       62.37       79.50      6.36 o
   0   8  13        0.99        1.92      3.64 o
   1   8  13       62.73       69.20      7.62 o
   2   8  13       34.53       28.43      6.16 o
   3   8  13        0.60        1.99      2.85 o
   4   8  13       22.59       30.88      6.87 o
  -4   9  13        3.37       16.66      5.45 o
  -3   9  13       25.18       18.74      4.66 o
  -2   9  13       27.04       27.36      4.80 o
  -1   9  13      121.57      117.28      7.74 o
   0   9  13        0.82       -3.76      5.54 o
   1   9  13      119.70      124.58      8.41 o
   2   9  13       27.88       18.03      4.72 o
   3   9  13       25.13       28.31      4.87 o
   4   9  13        3.10        2.31      3.37 o
  -3  10  13        3.27       -3.84      7.85 o
  -2  10  13        2.75        3.49      4.01 o
  -1  10  13       20.38       25.20      5.09 o
   0  10  13        0.07       -0.21      5.44 o
   1  10  13       20.44       19.64      5.35 o
   2  10  13        2.59        6.37      4.69 o
   3  10  13        3.53        5.68      3.70 o
  -1  11  13        6.72       10.28      4.49 o
   0  11  13        4.79       12.83      5.01 o
   1  11  13        6.66       10.81      5.38 o
   0   0  14      909.36      933.81     21.13 o
   1   0  14      212.24      239.91      8.28 o
   2   0  14       29.46       27.23      6.56 o
   3   0  14       34.16       32.69      3.52 o
   4   0  14       69.91       57.33      7.97 o
   5   0  14       21.57       32.00      4.24 o
   6   0  14        2.19        5.30      4.25 o
  -6   1  14        5.24        3.60      4.16 o
  -5   1  14        0.63       -0.39      3.33 o
  -4   1  14       35.93       33.36      3.84 o
  -3   1  14       76.17       78.92      3.51 o
  -2   1  14      219.91      227.10      6.37 o
  -1   1  14      287.09      296.37      7.83 o
   0   1  14        1.02        6.87      1.81 o
   1   1  14      282.63      280.45      7.71 o
   2   1  14      223.40      220.75      7.54 o
   3   1  14       78.68       77.33      4.70 o
   4   1  14       35.95       34.02      4.07 o
   5   1  14        0.57        0.11      3.15 o
   6   1  14        5.23        7.34      6.59 o
  -6   2  14        3.10        0.96      4.19 o
  -5   2  14       51.16       41.11      5.70 o
  -4   2  14      115.73      116.00      5.97 o
  -3   2  14       79.44       76.90      5.75 o
  -2   2  14      261.17      245.16      6.30 o
  -1   2  14       26.53       26.92      3.54 o
   0   2  14        8.80        9.35      1.90 o
   1   2  14       28.88       33.21      4.83 o
   2   2  14      263.45      246.84      7.50 o
   3   2  14       82.54       74.79      4.71 o
   4   2  14      116.30      118.94      6.16 o
   5   2  14       50.37       46.04      4.84 o
   6   2  14        3.31       -0.34      3.44 o
  -6   3  14        3.93        2.53      6.06 o
  -5   3  14       14.05       15.79      5.00 o
  -4   3  14       25.54       36.36      5.12 o
  -3   3  14      168.58      160.44      5.34 o
  -2   3  14       21.16       20.10      2.41 o
  -1   3  14       91.44       91.74      3.98 o
   0   3  14      120.73      125.12      4.25 o
   1   3  14       89.51       85.95      3.74 o
   2   3  14       20.28       23.91      2.97 o
   3   3  14      169.71      156.93      6.46 o
   4   3  14       26.19       32.78      4.03 o
   5   3  14       14.05       15.97      3.75 o
   6   3  14        3.86       -0.46      3.42 o
  -6   4  14        6.74       14.84      7.36 o
  -5   4  14       19.85       26.46      5.16 o
  -4   4  14        4.51        8.55      3.59 o
  -3   4  14       15.47       13.54      2.92 o
  -2   4  14       57.08       54.33      3.29 o
  -1   4  14      205.63      198.44      5.02 o
   0   4  14        7.33        6.01      1.74 o
   1   4  14      204.80      191.86      7.31 o
   2   4  14       58.92       57.13      5.23 o
   3   4  14       15.21       18.32      3.11 o
   4   4  14        4.62        6.93      4.35 o
   5   4  14       20.14       15.36      4.79 o
   6   4  14        6.70       16.29      5.16 o
  -5   5  14       13.25       16.60      6.45 o
  -4   5  14       12.67       10.36      5.54 o
  -3   5  14       23.87       26.26      3.53 o
  -2   5  14      143.68      147.26      6.11 o
  -1   5  14       44.77       39.34      2.91 o
   0   5  14      400.47      377.17      9.68 o
   1   5  14       44.20       43.27      3.21 o
   2   5  14      145.69      132.19      5.26 o
   3   5  14       24.52       24.80      3.35 o
   4   5  14       13.21       20.70      5.74 o
   5   5  14       13.40       10.38      4.52 o
  -5   6  14        7.81       17.87      6.79 o
  -4   6  14        2.96        1.67      4.85 o
  -3   6  14       42.32       38.96      5.09 o
  -2   6  14      115.25      128.34      7.54 o
  -1   6  14       27.16       26.87      4.62 o
   0   6  14       21.47       18.81      4.43 o
   1   6  14       24.20       23.50      3.42 o
   2   6  14      117.64      104.86      5.67 o
   3   6  14       44.37       46.77      4.48 o
   4   6  14        3.07        1.46      3.03 o
   5   6  14        7.75       13.09      4.25 o
  -5   7  14       10.02       14.12      6.45 o
  -4   7  14       13.71       18.93      6.00 o
  -3   7  14       24.80       22.89      4.53 o
  -2   7  14        3.83        4.01      3.59 o
  -1   7  14       28.04       40.60      5.26 o
   0   7  14      187.60      196.51      9.65 o
   1   7  14       27.85       25.55      5.38 o
   2   7  14        4.57        4.41      4.90 o
   3   7  14       25.50       24.44      3.79 o
   4   7  14       13.78       11.20      3.79 o
   5   7  14       10.28       13.02      4.27 o
  -4   8  14       19.97       32.72      6.79 o
  -3   8  14       71.44       68.04      7.15 o
  -2   8  14       50.94       57.50      5.79 o
  -1   8  14       57.56       48.90      8.30 o
   0   8  14      110.06      111.50      7.72 o
   1   8  14       59.22       63.40      6.61 o
   2   8  14       50.68       54.54      4.60 o
   3   8  14       72.23       65.78      5.20 o
   4   8  14       20.73       13.62      4.14 o
  -3   9  14        0.12        0.40      3.84 o
  -2   9  14       18.80       25.36      4.78 o
  -1   9  14        0.55        5.98      4.05 o
   0   9  14        1.26       -1.07      5.41 o
   1   9  14        0.42       -0.52      5.13 o
   2   9  14       19.35       24.04      5.59 o
   3   9  14        0.16        1.07      3.15 o
  -2  10  14       71.26       80.24      7.10 o
  -1  10  14       17.70       17.94      7.88 o
   0  10  14       32.06       44.92      6.22 o
   1  10  14       17.33       22.49      5.78 o
   2  10  14       70.05       78.93      7.91 o
  -1  11  14       22.40       25.60     10.10 o
   0  11  14       11.41       13.49      5.33 o
   1  11  14       22.75       31.85      6.44 o
   1   0  15      697.86      679.69     13.98 o
   2   0  15        8.69        7.03      2.51 o
   3   0  15      431.00      414.83     10.95 o
   4   0  15        0.99       -1.27      3.95 o
   5   0  15       27.70       32.96      4.45 o
   6   0  15        0.02        5.33      4.65 o
  -6   1  15        9.98       11.95      5.14 o
  -5   1  15       24.48       34.85      5.56 o
  -4   1  15       14.98       11.66      3.22 o
  -3   1  15       48.14       46.08      2.88 o
  -2   1  15       92.09       78.90      6.29 o
  -1   1  15       96.68      104.72      5.15 o
   0   1  15      135.08      132.37      4.54 o
   1   1  15       95.03       83.38      7.35 o
   2   1  15       92.42       85.79      4.73 o
   3   1  15       50.49       48.42      4.16 o
   4   1  15       14.81       19.62      4.08 o
   5   1  15       25.10       31.93      6.70 o
   6   1  15       10.01        6.56      6.24 o
  -6   2  15        3.93        1.19      4.41 o
  -5   2  15       13.40        9.02      4.26 o
  -4   2  15       32.12       36.06      6.45 o
  -3   2  15      110.39      114.04      4.64 o
  -2   2  15       64.49       63.23      3.42 o
  -1   2  15      182.79      173.67      6.04 o
   0   2  15       48.61       48.57      4.59 o
   1   2  15      184.59      179.63      6.22 o
   2   2  15       64.74       59.47      4.05 o
   3   2  15      109.89      110.18      5.74 o
   4   2  15       33.10       33.39      5.49 o
   5   2  15       13.14       14.72      3.83 o
   6   2  15        4.08        2.82      3.61 o
  -6   3  15        2.39        2.43      4.36 o
  -5   3  15       28.31       26.99      5.36 o
  -4   3  15       24.19       30.88      4.94 o
  -3   3  15       28.49       29.26      2.90 o
  -2   3  15       17.63       17.94      2.48 o
  -1   3  15      109.75      100.69      4.29 o
   0   3  15      353.45      370.72      7.90 o
   1   3  15      108.53      106.36      7.98 o
   2   3  15       18.43       20.45      3.28 o
   3   3  15       27.94       30.47      3.70 o
   4   3  15       23.14       23.44      3.77 o
   5   3  15       27.63       29.98      5.42 o
   6   3  15        2.39        1.79      4.29 o
  -5   4  15       10.92        7.62      4.86 o
  -4   4  15       52.88       47.00      6.97 o
  -3   4  15       97.53       85.60      5.38 o
  -2   4  15      137.97      144.06      5.10 o
  -1   4  15      181.47      171.59      5.44 o
   0   4  15      116.93      115.26      8.44 o
   1   4  15      178.43      176.29      6.26 o
   2   4  15      133.81      135.43      5.79 o
   3   4  15       97.81       89.28      5.25 o
   4   4  15       52.83       54.35      4.76 o
   5   4  15       10.87        4.96      4.10 o
  -5   5  15       16.87       16.60      6.82 o
  -4   5  15       13.27       17.36      6.21 o
  -3   5  15        4.14        5.98      2.85 o
  -2   5  15       62.07       62.97      4.44 o
  -1   5  15       77.52       80.47      4.78 o
   0   5  15      356.23      342.87      9.85 o
   1   5  15       77.73       80.80      4.14 o
   2   5  15       60.51       55.98      5.39 o
   3   5  15        4.07        6.38      3.53 o
   4   5  15       13.15       13.65      4.29 o
   5   5  15       16.81       14.02      4.96 o
  -5   6  15        1.91       -4.82      5.27 o
  -4   6  15       35.12       34.63      7.18 o
  -3   6  15        8.78        7.13      3.82 o
  -2   6  15       59.40       65.28     10.27 o
  -1   6  15       59.97       53.79      5.55 o
   0   6  15      172.47      171.67     14.21 o
   1   6  15       59.62       53.77      4.40 o
   2   6  15       59.01       62.90      4.83 o
   3   6  15        8.50        3.57      3.13 o
   4   6  15       35.33       40.82      4.87 o
   5   6  15        1.99       -3.32      3.32 o
  -4   7  15       53.23       62.34      8.63 o
  -3   7  15        0.52        9.76      5.24 o
  -2   7  15       30.97       45.20      9.38 o
  -1   7  15       25.45       21.47      4.53 o
   0   7  15       18.89       17.04      4.58 o
   1   7  15       25.73       29.30      5.32 o
   2   7  15       31.00       38.20      5.98 o
   3   7  15        0.48        1.77      3.03 o
   4   7  15       54.10       59.29      6.72 o
  -4   8  15        2.50        4.21      5.18 o
  -3   8  15        3.53        4.25      4.08 o
  -2   8  15        0.41       10.41      4.10 o
  -1   8  15       54.17       60.32      6.08 o
   0   8  15        1.90        4.85      4.02 o
   1   8  15       55.04       62.95      6.77 o
   2   8  15        0.27        0.23      2.76 o
   3   8  15        3.13        0.89      3.03 o
   4   8  15        2.22        0.40      8.83 o
  -3   9  15        3.30        5.09      4.24 o
  -2   9  15        0.75        3.82      3.98 o
  -1   9  15       21.03       17.91      9.07 o
   0   9  15        0.27        1.14      4.24 o
   1   9  15       20.82       23.90      5.62 o
   2   9  15        0.72       -3.59      5.98 o
   3   9  15        3.12        4.55      5.06 o
  -2  10  15       15.48       18.53      4.90 o
  -1  10  15       34.17       46.66      6.33 o
   0  10  15       10.04        4.32      4.76 o
   1  10  15       33.25       32.99      6.40 o
   2  10  15       15.45       20.61      5.89 o
   0   0  16       54.07       48.33      9.66 o
   1   0  16       87.67       85.51      4.62 o
   2   0  16      223.69      225.03      7.46 o
   3   0  16      404.23      351.67     10.15 o
   4   0  16       20.50       26.89      3.91 o
   5   0  16        0.75       -3.46      3.46 o
   6   0  16        0.01       -0.87      4.83 o
  -6   1  16        9.55       13.50      7.77 o
  -5   1  16        2.39        4.89      4.04 o
  -4   1  16       37.56       44.52      4.49 o
  -3   1  16       87.81       75.11      4.97 o
  -2   1  16       68.10       67.49      4.43 o
  -1   1  16       30.50       34.23      3.41 o
   0   1  16        0.91        2.66      1.85 o
   1   1  16       28.99       26.58      3.08 o
   2   1  16       70.72       68.48      4.41 o
   3   1  16       91.00       97.00     13.89 o
   4   1  16       36.45       42.48      4.96 o
   5   1  16        2.64       -0.71      3.07 o
   6   1  16       10.01        9.46      4.96 o
  -6   2  16        8.76        2.10      4.54 o
  -5   2  16        4.47       11.10      4.76 o
  -4   2  16       50.81       49.07      5.77 o
  -3   2  16       73.78       72.63      3.93 o
  -2   2  16       55.63       58.37      3.51 o
  -1   2  16        9.73        6.56      2.42 o
   0   2  16      232.06      215.64      6.65 o
   1   2  16        9.28       10.61      2.60 o
   2   2  16       52.27       56.67      4.16 o
   3   2  16       75.07       77.30      5.07 o
   4   2  16       50.44       48.82      4.68 o
   5   2  16        4.44        5.90      4.21 o
   6   2  16        8.89        9.60      5.06 o
  -6   3  16        9.98       11.94      5.51 o
  -5   3  16       63.26       75.74      7.35 o
  -4   3  16       24.65       18.19      4.31 o
  -3   3  16       89.41       93.32      8.50 o
  -2   3  16       75.83       74.90      3.85 o
  -1   3  16       92.21       88.89      6.46 o
   0   3  16        2.59        5.17      1.98 o
   1   3  16       91.92       87.91      6.19 o
   2   3  16       72.69       76.14      4.68 o
   3   3  16       89.01       88.33      5.31 o
   4   3  16       24.68       28.01      4.15 o
   5   3  16       62.99       62.57      6.73 o
   6   3  16       10.30        7.13      5.09 o
  -5   4  16        2.42        0.73      5.27 o
  -4   4  16       28.14       33.58      5.19 o
  -3   4  16        8.23        7.44      2.80 o
  -2   4  16      155.37      154.07      6.53 o
  -1   4  16       32.26       34.54      3.04 o
   0   4  16        7.99        7.41      2.32 o
   1   4  16       34.81       33.12      3.36 o
   2   4  16      157.55      154.31      6.46 o
   3   4  16        7.83        8.27      3.00 o
   4   4  16       27.82       22.99      3.85 o
   5   4  16        2.28        7.59      6.63 o
  -5   5  16       12.65       15.84      6.66 o
  -4   5  16       17.68       11.97      6.39 o
  -3   5  16       12.19       17.50      3.35 o
  -2   5  16        9.66       13.55      3.11 o
  -1   5  16      125.08      115.88      5.88 o
   0   5  16      247.32      255.38     10.95 o
   1   5  16      124.76      126.87      9.37 o
   2   5  16        8.94        5.65      3.42 o
   3   5  16       11.66       10.21      3.86 o
   4   5  16       17.49       20.54      4.80 o
   5   5  16       12.43       20.69      5.29 o
  -5   6  16        5.14       -3.15      5.51 o
  -4   6  16        2.15        0.12      4.91 o
  -3   6  16       40.50       36.23      5.14 o
  -2   6  16        1.40        3.96      4.47 o
  -1   6  16      167.77      161.90     13.07 o
   0   6  16       25.92       27.80      4.94 o
   1   6  16      162.44      160.60      7.77 o
   2   6  16        1.47        2.69      3.14 o
   3   6  16       40.67       36.58      4.63 o
   4   6  16        2.04        3.55      3.69 o
   5   6  16        5.21       -0.19      3.97 o
  -4   7  16        0.87        7.09      5.30 o
  -3   7  16       14.01        5.85      4.30 o
  -2   7  16       93.54       89.66      6.86 o
  -1   7  16       13.36       13.71      4.29 o
   0   7  16        5.09        3.29      4.22 o
   1   7  16       13.41       14.24      5.14 o
   2   7  16       93.65       87.13     11.34 o
   3   7  16       13.59       11.11      3.54 o
   4   7  16        1.05        1.43      3.57 o
  -4   8  16        1.85        5.91      5.91 o
  -3   8  16       12.48        8.13      4.38 o
  -2   8  16       11.27        4.26      4.14 o
  -1   8  16       47.29       57.02      6.13 o
   0   8  16       49.93       52.35      6.17 o
   1   8  16       48.79       59.69      6.86 o
   2   8  16       11.83       10.60      3.33 o
   3   8  16       12.72       14.14      3.73 o
   4   8  16        1.95        4.24      3.69 o
  -3   9  16        6.27       10.05      4.76 o
  -2   9  16       21.16       19.94      4.94 o
  -1   9  16        6.37        9.92      5.70 o
   0   9  16       16.28       19.80      5.21 o
   1   9  16        6.50       16.85      5.32 o
   2   9  16       21.28       27.12      6.20 o
   3   9  16        6.49        7.06      4.09 o
  -2  10  16       15.56       14.36      4.95 o
  -1  10  16        3.29        6.68      4.63 o
   0  10  16       54.02       57.66      7.32 o
   1  10  16        3.10        1.85      4.90 o
   2  10  16       15.03       17.06      5.91 o
   1   0  17       99.03      104.08      5.24 o
   2   0  17       46.85       44.30      4.04 o
   3   0  17      117.53      127.03      6.37 o
   4   0  17        3.19        1.92      2.92 o
   5   0  17       12.21       15.19      4.68 o
   6   0  17        0.90        8.15      4.88 o
  -6   1  17        9.52        8.90      5.08 o
  -5   1  17        4.84        8.54      4.39 o
  -4   1  17       16.50       17.93      3.75 o
  -3   1  17       15.95       20.44      3.64 o
  -2   1  17      203.55      195.00      9.35 o
  -1   1  17       94.45       95.73      4.97 o
   0   1  17      291.20      289.16      7.21 o
   1   1  17       93.34       90.26      4.85 o
   2   1  17      205.91      209.22      7.49 o
   3   1  17       16.08       22.37      3.63 o
   4   1  17       16.83       21.26      3.73 o
   5   1  17        4.88        8.58      3.60 o
   6   1  17        9.57        8.66      7.80 o
  -5   2  17       14.96       19.79      5.13 o
  -4   2  17       11.42       16.12      4.54 o
  -3   2  17       35.12       32.87      3.96 o
  -2   2  17      131.10      132.77      5.16 o
  -1   2  17       22.59       24.77      3.12 o
   0   2  17      329.66      316.99      7.64 o
   1   2  17       23.83       20.37      3.05 o
   2   2  17      130.84      124.81      5.90 o
   3   2  17       35.04       26.37      3.82 o
   4   2  17       12.06       12.06      3.39 o
   5   2  17       15.17       14.29      4.07 o
  -5   3  17        6.16       16.32      6.33 o
  -4   3  17       16.15       26.62     11.83 o
  -3   3  17      192.90      184.89      9.24 o
  -2   3  17        6.45        0.02      2.07 o
  -1   3  17      160.19      155.80      5.56 o
   0   3  17      114.80       90.26      4.80 o
   1   3  17      160.27      143.38      8.21 o
   2   3  17        7.59        9.33      3.71 o
   3   3  17      190.02      164.68      7.12 o
   4   3  17       15.24       11.60      7.65 o
   5   3  17        6.49        9.51      3.88 o
  -5   4  17        2.40        5.06      5.45 o
  -4   4  17       26.93       25.42      7.94 o
  -3   4  17       62.19       52.94      4.33 o
  -2   4  17       23.46       24.97      3.49 o
  -1   4  17       71.49       77.68      4.29 o
   0   4  17       10.81       13.53      5.49 o
   1   4  17       72.37       71.44      4.64 o
   2   4  17       22.94       18.04      3.26 o
   3   4  17       60.36       57.10      6.60 o
   4   4  17       26.87       21.34      6.65 o
   5   4  17        2.44       -1.66      5.63 o
  -5   5  17       13.87       15.69      7.15 o
  -4   5  17       15.70       26.33      6.91 o
  -3   5  17       27.18       28.57      4.68 o
  -2   5  17       22.89       27.25      4.37 o
  -1   5  17      211.95      225.71      8.07 o
   0   5  17       36.30       37.02      7.97 o
   1   5  17      213.61      217.55      8.31 o
   2   5  17       22.06       20.98      4.32 o
   3   5  17       26.95       40.81     13.95 o
   4   5  17       15.96       21.79      4.97 o
   5   5  17       13.83       14.52      5.32 o
  -4   6  17        4.74        7.21      5.91 o
  -3   6  17       11.65        7.21      3.96 o
  -2   6  17       41.27       48.31      6.60 o
  -1   6  17       22.56       19.53      4.72 o
   0   6  17      142.61      140.23      8.72 o
   1   6  17       23.12       30.56      4.31 o
   2   6  17       40.67       45.08      4.74 o
   3   6  17       11.62        9.46      3.91 o
   4   6  17        4.71        1.63      8.58 o
  -4   7  17       17.02        4.45      5.63 o
  -3   7  17       15.64       12.97      7.03 o
  -2   7  17       26.38       18.37     11.12 o
  -1   7  17      109.43      127.56     17.54 o
   0   7  17        0.07        3.35      4.11 o
   1   7  17      110.58      122.35     15.87 o
   2   7  17       26.10       21.62      3.91 o
   3   7  17       15.61       15.65      4.00 o
   4   7  17       16.84       13.48      4.27 o
  -3   8  17        9.94        5.68      9.13 o
  -2   8  17        0.22        0.84      3.86 o
  -1   8  17       10.29       13.56      4.66 o
   0   8  17       16.33       20.25      5.83 o
   1   8  17       10.15        9.69      6.06 o
   2   8  17        0.15        1.11      3.00 o
   3   8  17        9.96       14.09      4.09 o
  -3   9  17        2.58        5.76      5.48 o
  -2   9  17        3.48        1.89      5.63 o
  -1   9  17       20.31       23.64      5.51 o
   0   9  17       20.64       32.21      8.35 o
   1   9  17       19.45       26.66      5.88 o
   2   9  17        3.61        9.87      5.60 o
   3   9  17        2.62        1.09      3.53 o
  -1  10  17        0.73       -0.80      6.33 o
   0  10  17        4.07        5.46      4.96 o
   1  10  17        0.78        1.61      8.27 o
   0   0  18      207.93      216.39      8.99 o
   1   0  18        0.56        2.58      2.40 o
   2   0  18       11.90        9.89      2.99 o
   3   0  18      136.73      137.13      6.77 o
   4   0  18       23.78       26.66      4.30 o
   5   0  18       16.51       18.05      5.01 o
  -5   1  18        4.59       11.22      4.61 o
  -4   1  18       26.73       25.15      4.06 o
  -3   1  18       43.86       40.61      5.06 o
  -2   1  18        4.89        4.63      2.66 o
  -1   1  18      128.31      122.89      5.69 o
   0   1  18      123.97      133.84      5.40 o
   1   1  18      129.12      125.16      5.89 o
   2   1  18        5.24        2.27      2.71 o
   3   1  18       46.77       47.84      4.57 o
   4   1  18       26.84       19.23      3.88 o
   5   1  18        4.64        2.67      3.29 o
  -5   2  18       22.72       26.91      5.78 o
  -4   2  18       29.09       30.06      5.18 o
  -3   2  18       86.05       86.41      6.66 o
  -2   2  18       30.32       22.81      4.18 o
  -1   2  18       51.08       47.33      4.12 o
   0   2  18       13.36       18.57      3.44 o
   1   2  18       51.44       53.00      4.20 o
   2   2  18       30.86       30.20      3.80 o
   3   2  18       85.14       82.49      6.92 o
   4   2  18       28.63       25.28      4.24 o
   5   2  18       22.52       23.23      5.35 o
  -5   3  18        1.01       -0.03      3.93 o
  -4   3  18        7.73        2.69      3.86 o
  -3   3  18       29.25       24.76      4.74 o
  -2   3  18       10.09       13.65      2.64 o
  -1   3  18       46.63       52.84      3.75 o
   0   3  18      241.08      237.87      8.58 o
   1   3  18       45.67       52.19      5.39 o
   2   3  18        9.70       11.23      3.00 o
   3   3  18       27.74       30.25      4.07 o
   4   3  18        7.61        9.39      3.66 o
   5   3  18        1.05        3.28      3.67 o
  -5   4  18        0.98        5.57      5.76 o
  -4   4  18       36.90       40.19      6.35 o
  -3   4  18        4.84       -2.15      3.27 o
  -2   4  18        6.75       10.96      3.18 o
  -1   4  18       87.46       85.25      4.47 o
   0   4  18       16.97       14.38      3.86 o
   1   4  18       89.28       97.44      5.31 o
   2   4  18        6.49        6.64      2.92 o
   3   4  18        5.26        9.89      3.13 o
   4   4  18       37.32       38.03      5.72 o
   5   4  18        0.98       -4.10      4.10 o
  -5   5  18        2.85        8.54      6.57 o
  -4   5  18       27.17       33.87      7.82 o
  -3   5  18       10.09       -4.88      4.88 o
  -2   5  18       50.86       51.64      5.56 o
  -1   5  18       67.24       68.43      6.48 o
   0   5  18      247.21      249.43     11.43 o
   1   5  18       67.26       75.84      5.54 o
   2   5  18       51.23       49.21      5.89 o
   3   5  18       10.31       15.22      4.40 o
   4   5  18       26.88       33.56      5.58 o
   5   5  18        2.87        4.34      4.51 o
  -4   6  18       11.30       10.57      6.60 o
  -3   6  18       10.09        7.91      5.85 o
  -2   6  18        3.74        4.98      3.88 o
  -1   6  18       34.80       38.99      5.34 o
   0   6  18        9.46       12.12      4.73 o
   1   6  18       35.58       34.55      5.99 o
   2   6  18        4.17        5.59      3.47 o
   3   6  18        9.76        7.28      3.81 o
   4   6  18       10.74        8.64      4.29 o
  -4   7  18        6.77        7.33      6.06 o
  -3   7  18        0.19        1.97      5.12 o
  -2   7  18       73.02       69.79      6.69 o
  -1   7  18       23.02       26.30      5.14 o
   0   7  18       30.56       31.86      7.01 o
   1   7  18       22.47       27.48      5.86 o
   2   7  18       73.16       84.66      6.11 o
   3   7  18        0.16       -3.41      3.41 o
   4   7  18        6.85        4.97      4.71 o
  -3   8  18        1.42        0.36      5.88 o
  -2   8  18       23.19       26.52      5.33 o
  -1   8  18        7.77        3.11      4.38 o
   0   8  18        1.51       12.01      4.92 o
   1   8  18        7.60        3.39      4.91 o
   2   8  18       23.22       30.62      4.57 o
   3   8  18        1.33        3.92      3.60 o
  -2   9  18       47.73       58.72      6.72 o
  -1   9  18       11.49       21.19      5.41 o
   0   9  18       60.19       79.33      7.98 o
   1   9  18       12.37       13.03      5.56 o
   2   9  18       46.94       55.05      7.83 o
   0  10  18       13.92       18.67      5.87 o
   1   0  19      151.27      145.48      6.44 o
   2   0  19        0.20        0.26      3.79 o
   3   0  19        0.24       -1.71      2.73 o
   4   0  19        0.08        3.94      3.72 o
   5   0  19        2.42        2.25      4.27 o
  -5   1  19       10.18        8.11      4.50 o
  -4   1  19        9.94        4.85      4.05 o
  -3   1  19       12.34       14.44      5.30 o
  -2   1  19       74.59       96.50      7.32 o
  -1   1  19       21.27       25.43      3.54 o
   0   1  19       73.43       75.49      5.50 o
   1   1  19       21.31       27.38      3.55 o
   2   1  19       73.51       77.14      5.20 o
   3   1  19       12.83       20.17      3.70 o
   4   1  19       10.31       11.36      5.51 o
   5   1  19       10.07        9.64      4.76 o
  -5   2  19       13.54       15.53      5.45 o
  -4   2  19       36.47       35.24      5.59 o
  -3   2  19      135.83      122.21      6.56 o
  -2   2  19       54.33       56.64      3.96 o
  -1   2  19      154.64      162.63      6.88 o
   0   2  19       30.30       33.03      3.74 o
   1   2  19      151.19      145.81      7.79 o
   2   2  19       56.61       59.84      5.93 o
   3   2  19      137.05      137.55      6.93 o
   4   2  19       36.51       46.52      5.16 o
   5   2  19       14.03       12.92      4.25 o
  -5   3  19        1.53       -2.07      5.47 o
  -4   3  19       11.07        8.40      4.42 o
  -3   3  19        8.94        8.98      3.87 o
  -2   3  19        8.53       12.88      4.25 o
  -1   3  19       39.29       42.87      3.67 o
   0   3  19      170.68      185.65     12.33 o
   1   3  19       40.10       51.78      4.47 o
   2   3  19        8.99       11.41      3.37 o
   3   3  19        9.45       13.49      3.40 o
   4   3  19       11.25       14.45      3.93 o
   5   3  19        1.47        4.39      4.44 o
  -5   4  19       12.13       30.02      8.63 o
  -4   4  19       11.97       25.39      7.54 o
  -3   4  19        7.44        6.23      4.09 o
  -2   4  19       77.73       79.72      5.12 o
  -1   4  19        0.08       -2.73      2.73 o
   0   4  19      353.26      354.58     10.58 o
   1   4  19        0.15        0.24      2.56 o
   2   4  19       79.21       74.60      5.29 o
   3   4  19        8.09        5.52      3.85 o
   4   4  19       11.92       11.85      6.94 o
   5   4  19       12.19       24.39      5.80 o
  -4   5  19       20.64       17.36      7.15 o
  -3   5  19       49.31       39.35      8.00 o
  -2   5  19       13.07       18.29      4.39 o
  -1   5  19       67.57       46.99     14.86 o
   0   5  19       18.90       17.18      5.16 o
   1   5  19       67.40       57.34      5.31 o
   2   5  19       13.64        9.12      7.29 o
   3   5  19       49.38       40.48      6.73 o
   4   5  19       20.88       13.49      8.32 o
  -4   6  19       11.31       11.97      6.57 o
  -3   6  19        7.22        9.27      6.09 o
  -2   6  19        3.42        6.34      4.09 o
  -1   6  19        5.72       10.81      5.95 o
   0   6  19        0.02        4.53      4.30 o
   1   6  19        5.99        5.54      4.48 o
   2   6  19        2.78       -2.92      3.23 o
   3   6  19        7.63        8.74      5.23 o
   4   6  19       11.86        9.61      5.56 o
  -3   7  19        1.19       -3.64      5.30 o
  -2   7  19       15.58       13.76      4.66 o
  -1   7  19       19.27       22.30      5.11 o
   0   7  19        0.33        3.92     10.88 o
   1   7  19       19.77       27.08      6.11 o
   2   7  19       15.80       18.80      4.14 o
   3   7  19        1.03       -0.02      3.63 o
   4   7  19        1.52       -5.12      9.06 o
  -3   8  19       26.63       39.38      8.39 o
  -2   8  19       15.76        9.68      4.77 o
  -1   8  19       27.52       24.95      5.66 o
   0   8  19       29.92       35.93      6.14 o
   1   8  19       27.44       26.78      6.11 o
   2   8  19       16.45       14.60      4.10 o
   3   8  19       27.03       28.86     10.21 o
  -2   9  19        1.90        2.00      4.55 o
  -1   9  19        5.60        5.77      5.11 o
   0   9  19        1.06        4.84      6.33 o
   1   9  19        5.72       11.11      5.73 o
   2   9  19        1.90       10.77      5.87 o
   0   0  20      285.76      287.66     11.08 o
   1   0  20        2.53        2.09      4.06 o
   2   0  20       45.21       59.26      5.26 o
   3   0  20        0.90        6.25      3.25 o
   4   0  20      151.83      136.62      7.52 o
   5   0  20        2.31        2.78      4.43 o
  -5   1  20        3.18        5.55      4.33 o
  -4   1  20       20.26       20.67      5.19 o
  -3   1  20       51.83       51.10      5.06 o
  -2   1  20       14.39       13.60      4.38 o
  -1   1  20       14.78       18.84      3.49 o
   0   1  20       16.23       17.04      2.78 o
   1   1  20       14.61       19.18      3.70 o
   2   1  20       14.98       13.98      3.60 o
   3   1  20       51.62       52.80      4.97 o
   4   1  20       21.19       27.63      4.45 o
   5   1  20        3.30        3.18      4.37 o
  -5   2  20        4.36        5.91      4.62 o
  -4   2  20        9.50       13.46      7.77 o
  -3   2  20       34.60       45.12      7.13 o
  -2   2  20       98.17      102.92      5.06 o
  -1   2  20       59.01       70.18      4.90 o
   0   2  20       41.76       38.06      5.14 o
   1   2  20       59.43       72.17      5.08 o
   2   2  20       97.62      102.50      6.03 o
   3   2  20       35.59       44.55      5.95 o
   4   2  20        9.24       14.05      3.99 o
   5   2  20        4.58        7.44      4.23 o
  -5   3  20        1.88       11.33      4.99 o
  -4   3  20       25.00       27.40      6.44 o
  -3   3  20        1.68        0.61      3.46 o
  -2   3  20       31.75       28.99      3.95 o
  -1   3  20       70.46       65.69      4.36 o
   0   3  20       52.41       68.88     13.03 o
   1   3  20       71.23       76.87      5.18 o
   2   3  20       31.23       32.06      4.52 o
   3   3  20        1.91       -1.10      3.05 o
   4   3  20       24.41       29.61      5.50 o
   5   3  20        2.00        0.61      4.80 o
  -4   4  20       13.02       11.21      6.73 o
  -3   4  20       46.92       49.36      6.10 o
  -2   4  20       16.13       14.98      3.59 o
  -1   4  20        8.05        7.05      3.40 o
   0   4  20      154.72      148.77     12.78 o
   1   4  20        8.14       10.43      3.25 o
   2   4  20       15.84       20.88      6.74 o
   3   4  20       46.57       48.52      6.22 o
   4   4  20       13.05       11.22      4.68 o
  -4   5  20       10.86       11.06      6.94 o
  -3   5  20       21.11       22.99      7.54 o
  -2   5  20        7.25        7.24      5.04 o
  -1   5  20      107.49      106.93     11.59 o
   0   5  20        6.42        4.93      4.75 o
   1   5  20      106.33      114.11      6.86 o
   2   5  20        7.23       10.22      7.36 o
   3   5  20       20.73       23.65      5.41 o
   4   5  20       10.85        3.93      4.56 o
  -4   6  20        0.39       -5.00      5.00 o
  -3   6  20       23.65       32.02      8.00 o
  -2   6  20        4.68        6.60      4.21 o
  -1   6  20       48.62       56.34      6.42 o
   0   6  20      103.76       96.19      7.97 o
   1   6  20       49.01       43.10      6.68 o
   2   6  20        4.81       -0.56      3.50 o
   3   6  20       23.38       25.47      4.98 o
   4   6  20        0.37       -5.63      5.63 o
  -3   7  20        3.82       -0.94      5.88 o
  -2   7  20        3.54        0.94      4.12 o
  -1   7  20       36.44       30.80      5.78 o
   0   7  20        2.34        6.86      9.32 o
   1   7  20       36.91       40.33      6.54 o
   2   7  20        3.57        2.08      3.41 o
   3   7  20        4.13        5.95      4.40 o
  -2   8  20        7.23        8.83      4.90 o
  -1   8  20        5.21       16.14      5.21 o
   0   8  20        5.08        7.83      5.25 o
   1   8  20        5.69        7.83      5.57 o
   2   8  20        7.15        9.75      4.23 o
  -1   9  20        0.74       14.14      5.29 o
   0   9  20       14.66       25.34      6.23 o
   1   9  20        0.71       -1.14      5.85 o
   1   0  21       40.81       39.36      5.58 o
   2   0  21       27.37       30.74      4.18 o
   3   0  21       67.07       62.42      5.41 o
   4   0  21       12.66        5.50      5.86 o
   5   0  21        3.07        1.51      5.18 o
  -5   1  21       15.17       13.70      5.39 o
  -4   1  21       11.83       13.57      4.88 o
  -3   1  21        0.32       -0.13      3.21 o
  -2   1  21       11.27       11.76      3.52 o
  -1   1  21       12.94       12.96      3.38 o
   0   1  21        2.38        6.77      4.86 o
   1   1  21       13.27       13.69      3.40 o
   2   1  21       12.26       10.75      3.55 o
   3   1  21        0.29        0.47      3.07 o
   4   1  21       12.33       16.81      6.72 o
   5   1  21       15.36       21.20      5.96 o
  -5   2  21        0.67        0.53      4.45 o
  -4   2  21        0.47        3.03      4.11 o
  -3   2  21       45.55       46.96      6.22 o
  -2   2  21       61.14       61.23      4.29 o
  -1   2  21       35.36       38.40      4.34 o
   0   2  21        6.55        0.82      3.65 o
   1   2  21       36.70       33.59      5.28 o
   2   2  21       61.54       65.52      5.21 o
   3   2  21       44.88       38.87      4.78 o
   4   2  21        0.43        4.54      3.94 o
   5   2  21        0.74       -2.71      3.83 o
  -4   3  21       15.21       10.52      4.88 o
  -3   3  21       12.43       15.73      4.85 o
  -2   3  21       38.30       42.68      4.74 o
  -1   3  21       17.00       15.26      4.94 o
   0   3  21       58.96       54.37      6.00 o
   1   3  21       16.20       23.95      3.91 o
   2   3  21       37.32       41.97      4.57 o
   3   3  21       12.03        5.40      5.15 o
   4   3  21       15.07       10.87      4.80 o
  -4   4  21        0.35       -1.82      5.73 o
  -3   4  21        4.58       13.30      6.51 o
  -2   4  21       14.37       19.88      5.44 o
  -1   4  21       26.00       22.48      4.01 o
   0   4  21        0.31       -1.09      5.33 o
   1   4  21       26.44       37.21      9.44 o
   2   4  21       14.36       17.49      4.90 o
   3   4  21        4.58        6.58      4.54 o
   4   4  21        0.28       -3.88      3.88 o
  -4   5  21       12.48       16.48      7.54 o
  -3   5  21       23.01       19.36      7.15 o
  -2   5  21        3.91        9.15      3.93 o
  -1   5  21        9.10       11.36      4.75 o
   0   5  21        0.40        2.35      4.59 o
   1   5  21        8.58        0.74      3.59 o
   2   5  21        3.95        7.12      4.31 o
   3   5  21       23.22       37.62      6.09 o
   4   5  21       12.51       15.68      5.44 o
  -3   6  21        4.47        5.97      6.33 o
  -2   6  21       18.49       11.47      4.61 o
  -1   6  21        1.37        4.16      4.25 o
   0   6  21       20.69       22.01      5.91 o
   1   6  21        1.40        1.05      5.05 o
   2   6  21       18.92       20.65      7.40 o
   3   6  21        4.39       -4.56      4.56 o
  -3   7  21        7.73        4.09      6.42 o
  -2   7  21        0.44       -2.44      4.13 o
  -1   7  21       42.06       46.94      6.52 o
   0   7  21        1.63        5.18      4.68 o
   1   7  21       41.51       51.11      7.57 o
   2   7  21        0.35        0.26      3.97 o
   3   7  21        7.82        5.49      4.43 o
  -2   8  21        4.89        5.64      7.72 o
  -1   8  21       12.91       19.59      5.65 o
   0   8  21       61.99       63.80     10.59 o
   1   8  21       13.16       14.69      6.04 o
   2   8  21        5.37        5.23      5.60 o
   0   9  21       17.81       15.92      7.10 o
   0   0  22       31.53       37.47      7.76 o
   1   0  22        0.08        3.69      3.25 o
   2   0  22        0.59        0.60      2.89 o
   3   0  22       11.49       13.20      3.91 o
   4   0  22       32.22       41.73      6.51 o
   5   0  22        1.90        0.46      4.60 o
  -5   1  22        3.96        7.55      6.53 o
  -4   1  22       13.61       21.04      8.10 o
  -3   1  22       41.60       42.18      5.66 o
  -2   1  22        0.48       -2.10      2.73 o
  -1   1  22       86.83       87.06      5.85 o
   0   1  22       30.91       22.46      4.88 o
   1   1  22       89.13       94.85      5.95 o
   2   1  22        0.59       -1.01      2.81 o
   3   1  22       40.89       45.33      9.36 o
   4   1  22       13.59       16.67      4.29 o
   5   1  22        4.11        2.12      5.01 o
  -4   2  22        5.53        6.30      4.38 o
  -3   2  22        0.14       -1.13      3.87 o
  -2   2  22        0.02       -2.78      2.78 o
  -1   2  22       43.55       44.90      4.77 o
   0   2  22        2.24        2.44      3.74 o
   1   2  22       43.48       53.26      4.90 o
   2   2  22        0.00        5.44      3.31 o
   3   2  22        0.10       -3.16      4.55 o
   4   2  22        5.75        7.87      3.80 o
  -4   3  22        9.38       11.76      5.16 o
  -3   3  22       13.43        7.96      4.64 o
  -2   3  22      104.81      105.41      6.38 o
  -1   3  22       35.08       34.96      7.24 o
   0   3  22       73.95       54.72     10.91 o
   1   3  22       36.95       34.69      4.38 o
   2   3  22      103.24      108.84      9.75 o
   3   3  22       12.78       19.48      4.38 o
   4   3  22        9.36        5.29      4.86 o
  -4   4  22        5.27        7.36      6.60 o
  -3   4  22       10.51        1.45      5.42 o
  -2   4  22       44.18       40.15      5.57 o
  -1   4  22        4.26       -1.31      4.04 o
   0   4  22        1.08       -1.18      5.45 o
   1   4  22        4.26        2.72      4.35 o
   2   4  22       43.37       36.26      6.10 o
   3   4  22       10.31        3.31      4.56 o
   4   4  22        4.99        7.57      5.14 o
  -4   5  22       14.44       12.63      6.94 o
  -3   5  22       15.07       20.81      7.69 o
  -2   5  22       10.49       13.73     11.80 o
  -1   5  22        1.07        3.85      4.37 o
   0   5  22      106.17      130.57      9.54 o
   1   5  22        1.05       -2.27      3.98 o
   2   5  22       10.61       10.02      6.10 o
   3   5  22       14.90       14.90      7.33 o
   4   5  22       14.09       13.08      5.58 o
  -3   6  22        5.93       16.18      7.30 o
  -2   6  22        4.50       10.71      4.88 o
  -1   6  22       32.75       36.02      5.88 o
   0   6  22       58.34       56.69      7.27 o
   1   6  22       32.34       32.63     10.75 o
   2   6  22        4.45        2.02      5.15 o
   3   6  22        5.95        0.30      5.18 o
  -2   7  22       22.30       20.31      7.56 o
  -1   7  22       13.19       11.65      5.23 o
   0   7  22       17.40       23.10     10.42 o
   1   7  22       13.61        8.52      5.50 o
   2   7  22       22.40       23.41      6.95 o
  -1   8  22        3.93       10.85      5.46 o
   0   8  22       22.88       19.56      6.19 o
   1   8  22        4.20        5.34      5.53 o
   1   0  23        3.65        2.68      3.18 o
   2   0  23        3.08        4.49      4.19 o
   3   0  23        2.35        2.27      3.71 o
   4   0  23       32.42       32.32      6.34 o
  -4   1  23        6.63        5.66      4.70 o
  -3   1  23        1.42        2.68      4.09 o
  -2   1  23       31.60       33.04      4.57 o
  -1   1  23        8.17       13.17      4.63 o
   0   1  23       48.31       44.64      5.88 o
   1   1  23        8.43       12.47      3.79 o
   2   1  23       33.57       30.53      4.51 o
   3   1  23        1.52        6.70      3.57 o
   4   1  23        7.10       11.30      5.57 o
  -4   2  23        7.74        7.41      6.48 o
  -3   2  23       15.33       18.42      5.25 o
  -2   2  23       29.09       27.98      5.37 o
  -1   2  23       26.72       22.94      4.12 o
   0   2  23       61.52       47.49      5.94 o
   1   2  23       27.04       29.14      5.01 o
   2   2  23       29.75       37.48      7.82 o
   3   2  23       15.09       19.87      4.44 o
   4   2  23        7.71       14.31      4.35 o
  -4   3  23        5.54        8.03      6.79 o
  -3   3  23        5.35        2.40      4.37 o
  -2   3  23       25.37       35.77      5.78 o
  -1   3  23       34.40       25.06      5.90 o
   0   3  23       16.21       22.45      7.82 o
   1   3  23       32.78       26.09      4.21 o
   2   3  23       24.76       28.11      4.53 o
   3   3  23        5.11       10.42      4.94 o
   4   3  23        5.58       17.86      5.74 o
  -4   4  23       10.61       13.66      7.76 o
  -3   4  23        3.90       15.54      7.21 o
  -2   4  23        4.23        9.03      4.35 o
  -1   4  23        0.07       -1.02      4.35 o
   0   4  23        3.43        0.81      5.18 o
   1   4  23        0.07       -3.57      3.57 o
   2   4  23        4.47        2.89      4.43 o
   3   4  23        3.81       -0.35      4.42 o
   4   4  23       10.61        9.77      5.59 o
  -3   5  23        6.01        5.03      6.51 o
  -2   5  23        6.81       12.21      6.97 o
  -1   5  23       70.44       77.23     12.47 o
   0   5  23       12.15       14.22      5.82 o
   1   5  23       69.49       79.06      6.58 o
   2   5  23        6.68        7.41      4.65 o
   3   5  23        6.29        1.76      4.42 o
  -3   6  23        2.11       10.39      7.06 o
  -2   6  23        1.94       -4.94      4.94 o
  -1   6  23        2.79        7.12      4.76 o
   0   6  23        0.01       -4.50      4.50 o
   1   6  23        2.80        5.40      6.00 o
   2   6  23        2.07       -1.48      3.87 o
   3   6  23        2.21       -2.57      5.22 o
  -2   7  23        6.90        6.60      6.73 o
  -1   7  23        9.46       10.41      5.18 o
   0   7  23        1.17        9.73      5.43 o
   1   7  23        9.39        3.66      5.74 o
   2   7  23        6.74        6.98      4.44 o
   0   8  23        0.08        4.93      5.41 o
   0   0  24       34.96       36.41      8.06 o
   1   0  24        4.93        2.73      3.20 o
   2   0  24        8.17        5.41      5.06 o
   3   0  24       10.71       12.61      4.19 o
   4   0  24        1.36        4.66      4.67 o
  -4   1  24        8.74       12.13      5.12 o
  -3   1  24        4.51        9.66     10.48 o
  -2   1  24        4.26        8.90      3.62 o
  -1   1  24       39.33       45.89      4.99 o
   0   1  24        8.72       12.78      4.71 o
   1   1  24       39.37       47.62      5.01 o
   2   1  24        4.22       14.00      3.89 o
   3   1  24        4.38        5.51      4.76 o
   4   1  24        8.95        9.25      8.48 o
  -4   2  24       17.71       20.18      5.76 o
  -3   2  24       13.45       12.70      5.12 o
  -2   2  24       43.84       45.57     11.97 o
  -1   2  24       21.54       20.38      4.13 o
   0   2  24       78.93       77.93      9.09 o
   1   2  24       22.45       28.12      7.41 o
   2   2  24       43.82       50.10      5.46 o
   3   2  24       13.64       10.58      4.19 o
   4   2  24       18.17       10.08     11.01 o
  -4   3  24        0.37       -0.73      6.48 o
  -3   3  24        1.72       -0.06      4.27 o
  -2   3  24       20.17       15.84      5.16 o
  -1   3  24        2.66        0.37      5.04 o
   0   3  24        0.40       13.75      7.18 o
   1   3  24        2.68       -0.41      3.97 o
   2   3  24       20.57       26.75      7.66 o
   3   3  24        1.81        3.62      4.85 o
   4   3  24        0.34        5.32      5.16 o
  -3   4  24       16.68       30.44      8.91 o
  -2   4  24        0.84       10.18      6.97 o
  -1   4  24       67.52       53.14      6.99 o
   0   4  24        0.01       -8.01      8.01 o
   1   4  24       67.15       70.28      7.33 o
   2   4  24        0.81        3.16     10.66 o
   3   4  24       16.96       21.92      5.69 o
  -3   5  24        6.19       13.57      7.60 o
  -2   5  24       13.10       28.69      8.42 o
  -1   5  24       13.55       17.01      5.43 o
   0   5  24       41.82       45.10     15.12 o
   1   5  24       13.74       15.14      6.55 o
   2   5  24       12.87        9.87      4.82 o
   3   5  24        6.39        7.46      5.07 o
  -2   6  24        2.63        3.64      6.76 o
  -1   6  24        3.43        6.35      4.85 o
   0   6  24        7.99       20.46      6.23 o
   1   6  24        3.91       -7.94      8.01 o
   2   6  24        2.56       -2.21      6.47 o
  -1   7  24        1.35       11.12      5.36 o
   0   7  24        0.03        8.41      5.48 o
   1   7  24        1.38       -1.83      7.06 o
   1   0  25       46.52       53.32      7.13 o
   2   0  25        0.60       -1.38      3.29 o
   3   0  25       26.84       27.39      5.91 o
   4   0  25        0.04        5.00      5.35 o
  -4   1  25        8.63        8.13      5.18 o
  -3   1  25        7.73       10.07      4.95 o
  -2   1  25        8.75        8.80      4.63 o
  -1   1  25        1.65        3.80      3.48 o
   0   1  25        0.01       -3.03      4.02 o
   1   1  25        1.72        3.02      3.42 o
   2   1  25        8.65        4.45      3.73 o
   3   1  25        7.99        7.78      4.01 o
   4   1  25        8.66       13.20      5.72 o
  -3   2  25        9.27       13.08      5.18 o
  -2   2  25       30.07       27.03      5.77 o
  -1   2  25       37.75       43.57     10.21 o
   0   2  25        4.90        4.89      4.69 o
   1   2  25       36.66       38.23      4.94 o
   2   2  25       30.51       36.84      5.14 o
   3   2  25        9.32        8.14      4.24 o
  -3   3  25        9.92       15.63      7.69 o
  -2   3  25        6.66        0.88      6.27 o
  -1   3  25       11.95        8.34     16.74 o
   0   3  25        0.50        1.45      7.00 o
   1   3  25       11.78       14.45      5.25 o
   2   3  25        6.88        6.58      5.02 o
   3   3  25        9.65        9.64      5.51 o
  -3   4  25        4.32        5.06      7.06 o
  -2   4  25        6.06        5.85      7.03 o
  -1   4  25       10.40       18.31      5.70 o
   0   4  25        0.57       24.54      8.57 o
   1   4  25       10.53        8.17      4.83 o
   2   4  25        6.27       14.73      5.23 o
   3   4  25        4.37        7.78      5.25 o
  -2   5  25       14.14        7.51      7.15 o
  -1   5  25        0.70        4.36      4.94 o
   0   5  25       36.98       37.53      7.94 o
   1   5  25        0.71       -8.48      8.86 o
   2   5  25       14.01       24.67      6.16 o
  -2   6  25       13.17       24.60      8.69 o
  -1   6  25        1.04        3.51      5.12 o
   0   6  25       19.68       19.78      6.13 o
   1   6  25        1.04        1.67      5.99 o
   2   6  25       13.09       13.46      5.26 o
   0   0  26       13.91       24.93      8.00 o
   1   0  26       23.03       29.59      4.81 o
   2   0  26       11.90       11.94      4.31 o
   3   0  26        2.05        6.72      5.12 o
  -3   1  26        8.07        9.34      5.49 o
  -2   1  26       13.63       10.43      4.98 o
  -1   1  26        9.26        9.31      4.47 o
   0   1  26        7.47        1.48      4.67 o
   1   1  26        9.76       10.43      4.06 o
   2   1  26       13.30       11.18      4.19 o
   3   1  26        8.27       12.67      4.68 o
  -3   2  26        0.64        7.68      5.36 o
  -2   2  26       36.42       38.94     12.86 o
  -1   2  26       10.28       11.68     12.60 o
   0   2  26        2.97       -1.88      6.33 o
   1   2  26       10.43       11.40      5.18 o
   2   2  26       36.46       37.00      8.18 o
   3   2  26        0.62       -2.03      4.68 o
  -3   3  26        4.88       14.36      8.15 o
  -2   3  26       10.90       16.90      7.66 o
  -1   3  26       10.84       -4.41     21.87 o
   0   3  26        0.09        3.15      6.79 o
   1   3  26       10.55        8.32      5.01 o
   2   3  26       10.55        9.87      5.49 o
   3   3  26        4.85        3.65      5.17 o
  -2   4  26        0.29        1.00      6.91 o
  -1   4  26        5.99        6.56      5.58 o
   0   4  26       15.58        8.72     14.53 o
   1   4  26        6.19        3.91      7.91 o
   2   4  26        0.34       -5.65      6.41 o
  -2   5  26       10.23       11.66      7.66 o
  -1   5  26        0.89        1.31      4.96 o
   0   5  26        0.80       -4.03      6.92 o
   1   5  26        0.86       -5.26      6.28 o
   2   5  26       10.35        8.08      5.19 o
  -1   6  26       17.44       30.96      6.25 o
   0   6  26        1.20        1.34      7.63 o
   1   6  26       18.25       16.25      7.18 o
   1   0  27        0.12        1.92      4.16 o
   2   0  27        1.40        2.69      4.79 o
   3   0  27        2.53        8.74      4.89 o
  -3   1  27        2.68        4.39      4.70 o
  -2   1  27        6.84        5.09      5.59 o
  -1   1  27        5.06       -2.36      4.36 o
   0   1  27       22.63       12.88      5.52 o
   1   1  27        5.00        3.27      4.60 o
   2   1  27        6.83        8.72      4.40 o
   3   1  27        2.77        3.11      4.83 o
  -2   2  27        1.49        4.50      4.92 o
  -1   2  27        5.76        8.85      5.32 o
   0   2  27       18.55       15.24      8.12 o
   1   2  27        5.51        7.22      5.01 o
   2   2  27        1.50       -1.24      4.60 o
  -2   3  27        4.12       11.09      7.85 o
  -1   3  27       42.73       42.45     34.60 o
   0   3  27        0.05        2.88      7.36 o
   1   3  27       42.55       27.57      9.78 o
   2   3  27        4.08       14.93      6.30 o
  -2   4  27        2.13       15.33      7.69 o
  -1   4  27       15.42       10.66      5.69 o
   0   4  27        2.55      -11.95     20.24 o
   1   4  27       15.13       15.36      9.30 o
   2   4  27        2.06        4.31      5.24 o
  -1   5  27       12.89       23.28      6.12 o
   0   5  27       10.24        8.57      6.25 o
   1   5  27       13.01       10.92     21.43 o
   0   0  28        0.26        8.79      7.15 o
   1   0  28        0.00        5.88      4.07 o
   2   0  28        0.29        2.30      4.55 o
  -2   1  28        1.78       -0.57      4.63 o
  -1   1  28        5.82        1.50      4.87 o
   0   1  28        0.26        6.94      7.48 o
   1   1  28        6.29        3.93      3.97 o
   2   1  28        1.82        3.37      4.31 o
  -2   2  28        7.20        2.24      7.18 o
  -1   2  28        1.46        3.06      6.94 o
   0   2  28       16.58       15.21      8.51 o
   1   2  28        1.48        8.97      7.91 o
   2   2  28        7.13        0.08      7.07 o
  -1   3  28       10.36        9.91      7.54 o
   0   3  28        0.66       -1.36      6.91 o
   1   3  28       10.04       11.12      8.36 o
  -1   4  28        0.34        8.21      7.60 o
   0   4  28        0.30      -11.77     16.07 o
   1   4  28        0.31       -7.69      7.69 o
   1   0  29        1.74        2.73      6.73 o
  -1   1  29        1.25       -0.79      7.03 o
   0   1  29       11.33        9.72      7.85 o
   1   1  29        1.28        3.06      7.72 o
  -1   2  29       22.96        9.82      7.76 o
   0   2  29        0.99       -0.76      7.54 o
   1   2  29       23.03       39.05     10.57 o
   0   3  29        0.43       -6.21      6.82 o
 
